# Supplementary material for: Sp1 induced gene TIMP1 is related to immune cell infiltration in glioblastoma
Source: Sci Rep. 2022 Jul 1;12:11181. doi: 10.1038/s41598-022-14751-4 (PMC9249770; doi:10.1038/s41598-022-14751-4)
Supplement: Supplementary file 9 — Supplementary Table S1. [file 41598_2022_14751_MOESM9_ESM.xlsx]

## Sheet: DEmRNA_select0.01
	logFC	logCPM	F	PValue	FDR
HOXD10	11.4534	2.98547	33.4649	3.36609e-08	2.49074e-07
PRAME	10.1805	3.08197	10.8344	0.00120447	0.00321575
NKX2-5	9.9591	2.8883	32.5198	4.91186e-08	3.51502e-07
HOXD13	9.91149	2.84109	20.9998	8.68901e-06	3.97492e-05
HOXD9	9.74144	2.64463	33.5103	3.19933e-08	2.38163e-07
HOXC10	9.44091	3.54974	25.6322	1.03708e-06	5.81355e-06
ADAMDEC1	9.4329	2.35955	29.6845	1.69828e-07	1.10815e-06
HP	9.24773	4.58152	17.2897	5.01109e-05	0.000191428
HOXA2	9.21257	2.11875	23.6032	2.61046e-06	1.34466e-05
HOXA3	9.16019	2.76131	35.7797	1.20872e-08	9.65868e-08
HOXA5	9.14883	3.23847	43.1133	5.63136e-10	5.54481e-09
HOXA10	9.05794	3.13268	32.0807	5.94457e-08	4.19599e-07
HOXD11	8.95086	1.90009	28.3604	3.0526e-07	1.90052e-06
SAA1	8.91875	5.75724	12.3205	0.000569302	0.0016481
HOXA7	8.88175	1.82188	26.4091	7.30543e-07	4.22812e-06
HOXA6	8.8058	0.380618	31.8721	6.69898e-08	4.69261e-07
SHOX2	8.59336	4.08602	62.2551	3.11032e-13	4.89677e-12
HOXA4	8.55079	2.16632	22.5607	4.21445e-06	2.07622e-05
LTF	8.53562	9.49438	13.6261	0.0002975	0.000927081
HOXB4	8.46501	2.5373	18.8284	2.40884e-05	9.94931e-05
HOXD8	8.43175	2.89166	25.2006	1.2608e-06	6.96475e-06
EN1	8.38506	3.11926	33.0905	3.83577e-08	2.80047e-07
PI3	8.11059	4.57094	11.4611	0.000876846	0.00243506
PITX1	8.00886	2.97413	26.1607	8.16998e-07	4.6809e-06
HOXB7	7.90215	2.856	26.7117	6.37652e-07	3.74469e-06
MYBL2	7.6445	5.61238	69.0825	2.50007e-14	4.46842e-13
SAA2	7.38745	3.58264	9.80497	0.00203916	0.00512699
POSTN	7.33383	7.96574	13.911	0.000258482	0.000818941
UBE2C	7.3202	5.30391	76.1142	2.01048e-15	4.24437e-14
MMP9	7.28207	5.71149	23.465	2.78105e-06	1.42362e-05
RRM2	7.26196	5.88935	107.193	6.55914e-20	2.79626e-18
TOP2A	7.24517	6.95903	74.7579	3.25035e-15	6.65311e-14
HOXB3	7.24108	4.18643	25.0348	1.35928e-06	7.45866e-06
PBK	7.23933	4.92216	75.8698	2.19179e-15	4.62055e-14
PLA2G2A	7.16663	6.18149	10.5271	0.00140853	0.00369525
DLGAP5	7.11216	3.82339	82.3506	2.28434e-16	5.57854e-15
GSC	7.09046	1.51837	45.8441	1.85096e-10	1.96361e-09
OTP	6.98562	2.45992	22.8285	3.7254e-06	1.86006e-05
HOXA1	6.90793	1.01973	42.7569	6.51902e-10	6.35219e-09
MELK	6.86555	4.22394	71.3745	1.09038e-14	2.04779e-13
HOXC6	6.79404	1.71546	27.2409	5.02975e-07	3.00627e-06
POTEF	6.74723	-0.263718	157.203	3.64508e-26	4.69074e-24
DPEP1	6.72041	3.24904	26.7028	6.40215e-07	3.75825e-06
SCNN1B	6.6797	2.7844	14.183	0.000226107	0.000727426
NKX3-2	6.6658	0.748288	24.7557	1.54295e-06	8.33364e-06
KIF20A	6.66319	4.31769	87.4695	3.99005e-17	1.08545e-15
AURKB	6.62091	4.04769	69.4593	2.18002e-14	3.91531e-13
E2F8	6.52963	2.06231	77.2477	1.34842e-15	2.90469e-14
FOXD3	6.47942	1.21795	19.9937	1.39093e-05	6.08286e-05
HOXB2	6.38431	3.47186	18.93	2.29584e-05	9.51981e-05
TROAP	6.37563	4.1098	64.9195	1.15252e-13	1.9242e-12
CA3	6.28679	5.80584	13.3369	0.000343257	0.00105567
BIRC5	6.28041	6.1064	58.1077	1.49355e-12	2.15429e-11
IGF2BP3	6.2146	3.77024	43.4723	4.86079e-10	4.84115e-09
COL3A1	6.19147	9.45596	14.0121	0.000245936	0.000784438
CHI3L1	6.1489	12.2253	17.7356	4.04907e-05	0.000158106
HIST1H2BH	6.06905	-0.256241	27.2007	5.12121e-07	3.056e-06
PIMREG	6.06283	5.03542	50.2506	3.17109e-11	3.76637e-10
NDC80	6.04559	4.00637	80.5885	4.19961e-16	9.77202e-15
MEOX2	6.02871	5.21132	21.7511	6.12786e-06	2.90445e-05
CENPA	5.97942	2.99336	74.5371	3.51564e-15	7.12711e-14
NCAPG	5.96137	4.26678	75.8446	2.21144e-15	4.65095e-14
HJURP	5.93312	4.05779	73.1628	5.73867e-15	1.12934e-13
FAM111B	5.93035	3.45742	51.5295	1.91362e-11	2.33286e-10
IBSP	5.92004	4.38807	15.4384	0.000122414	0.000422089
IL2RA	5.91562	2.91451	11.667	0.000790364	0.0022161
PLEKHS1	5.88899	1.06613	17.8634	3.80972e-05	0.00014951
ASF1B	5.84254	4.65169	73.7389	4.67159e-15	9.27985e-14
MKI67	5.83406	5.64821	46.7613	1.27805e-10	1.39072e-09
IGFBP2	5.82559	9.14775	48.0068	7.74997e-11	8.70195e-10
CFAP77	5.71236	1.95248	20.5968	1.04866e-05	4.71134e-05
E2F2	5.69505	3.30296	47.5808	9.19281e-11	1.01748e-09
METTL7B	5.6568	7.18579	26.5993	6.70669e-07	3.90757e-06
CDC45	5.64818	3.73193	60.3016	6.48914e-13	9.8193e-12
GPR82	5.6435	2.07907	45.0948	2.508e-10	2.60463e-09
CDCA2	5.62157	2.88578	60.2185	6.69631e-13	1.01018e-11
NNMT	5.57928	7.11127	17.6938	4.13073e-05	0.000160828
TMSB15A	5.57006	3.7299	13.0968	0.000386651	0.00117015
IRX5	5.50981	1.58873	23.6271	2.58196e-06	1.33277e-05
IL1R2	5.50875	1.98278	15.797	0.000102857	0.000361133
KIF14	5.4452	3.08382	61.5651	4.02998e-13	6.25154e-12
LHX9	5.43056	2.6379	16.5114	7.28264e-05	0.000265654
KIFC1	5.40049	4.82218	55.4539	4.14008e-12	5.5598e-11
GALNT5	5.39623	2.46894	14.7089	0.000174711	0.000579459
MAGED4B	5.39213	1.25395	90.7828	1.31392e-17	3.80582e-16
EGFR	5.37566	10.7417	14.5867	0.000185475	0.000610644
CA9	5.36154	4.4333	15.7871	0.000103348	0.000362772
CEP55	5.35635	3.29599	81.1791	3.42268e-16	8.05693e-15
NUSAP1	5.35297	5.8475	69.4643	2.17605e-14	3.91293e-13
COL1A1	5.34481	9.56659	10.9267	0.0011493	0.00308293
PCLAF	5.3396	4.25512	57.2378	2.08335e-12	2.92796e-11
SRPX2	5.33943	5.32076	26.0962	8.41076e-07	4.80768e-06
CHRNA1	5.33374	4.00448	8.83645	0.00336744	0.00794686
UBD	5.33148	0.962597	15.1459	0.000141142	0.000479405
MFAP2	5.32071	3.96806	13.1013	0.000385793	0.00116851
POTEE	5.30377	0.0554542	112.097	1.43054e-20	6.80728e-19
BUB1	5.30114	4.5878	75.0914	2.88747e-15	5.98484e-14
TGM5	5.29543	1.53852	15.3003	0.000130914	0.000448368
ABCC3	5.27843	6.33136	22.5906	4.15685e-06	2.05263e-05
KNL1	5.25212	3.68646	58.6245	1.22636e-12	1.78984e-11
GTSE1	5.24643	4.04673	59.1639	9.98811e-13	1.47519e-11
ABCA13	5.23421	2.06607	13.6631	0.000292106	0.000912963
WDR38	5.20818	1.97439	9.69165	0.0021617	0.00539115
SGO1	5.19669	2.6739	53.8595	7.68519e-12	9.90707e-11
CCNB2	5.19207	4.70912	57.5214	1.86887e-12	2.65172e-11
HLA-DQA2	5.18292	3.95356	14.0924	0.000236402	0.000757091
CENPU	5.18099	4.59349	60.2738	6.55769e-13	9.9129e-12
APOBEC3B	5.16197	2.13197	44.0019	3.91425e-10	3.95136e-09
SKA1	5.14787	3.06871	59.36	9.27101e-13	1.37753e-11
TGFBI	5.11383	8.30105	24.2251	1.9646e-06	1.03651e-05
SPOCD1	5.0889	6.67091	20.9656	8.82836e-06	4.02622e-05
ESCO2	5.08881	3.14379	53.821	7.80118e-12	1.00304e-10
TTK	5.08574	3.66511	50.6306	2.72824e-11	3.26396e-10
CSTA	5.05663	2.15778	30.0224	1.46333e-07	9.68943e-07
OSR2	5.04387	1.22017	22.0829	5.25512e-06	2.52994e-05
HOXC4	5.00654	2.89287	59.549	8.62914e-13	1.28603e-11
GSX1	4.99276	2.64556	12.1542	0.000618759	0.00177461
BUB1B	4.95192	4.00993	57.423	1.94063e-12	2.74826e-11
KIF4A	4.93993	4.70706	66.8564	5.64113e-14	9.70733e-13
POTEI	4.92676	-0.870071	101.426	4.0717e-19	1.52549e-17
DTL	4.90054	4.24099	51.8917	1.65952e-11	2.05002e-10
GPX8	4.89935	4.53288	32.2837	5.44238e-08	3.87406e-07
MCM10	4.88178	3.05074	43.9757	3.95647e-10	3.98855e-09
SPINK8	4.8619	2.07682	30.2179	1.34268e-07	8.9506e-07
KIF2C	4.85964	4.81311	59.608	8.43821e-13	1.26138e-11
CDK1	4.85746	5.04963	59.8935	7.57278e-13	1.13661e-11
COL4A1	4.84222	8.99241	46.0905	1.67537e-10	1.7863e-09
TREM1	4.83217	4.30201	15.4521	0.000121597	0.000419956
FOXM1	4.82894	5.76316	56.4761	2.79129e-12	3.8355e-11
E2F7	4.82512	3.29942	51.0322	2.32808e-11	2.7988e-10
CXCL9	4.81711	2.97731	12.7275	0.000464616	0.001376
ASPM	4.79583	4.04262	42.1012	8.53909e-10	8.16871e-09
CXCL10	4.7934	4.71268	14.5117	0.000192416	0.000630689
CDC25C	4.77338	2.6561	48.9684	5.27787e-11	6.07838e-10
CHI3L2	4.75868	8.60598	13.8952	0.000260503	0.000824992
POTEJ	4.75094	-0.711872	85.2181	8.55789e-17	2.2219e-15
SEC61G	4.74891	9.32852	10.7793	0.00123865	0.00329809
LEFTY2	4.74238	3.16532	18.9109	2.31663e-05	9.59525e-05
F2R	4.74025	6.75034	72.2844	7.86104e-15	1.51281e-13
C7orf57	4.73456	2.49843	9.68752	0.00216631	0.0053999
CYP27B1	4.73203	3.48374	8.35659	0.0043283	0.00990483
CYP19A1	4.69973	2.44444	21.8761	5.78299e-06	2.75805e-05
RAB42	4.69342	3.33853	67.0945	5.16896e-14	8.92596e-13
MAGED4	4.689	1.19815	65.3175	9.94672e-14	1.66518e-12
IRX3	4.68346	2.37193	14.5851	0.000185627	0.000611007
CENPK	4.653	3.54058	54.793	5.34719e-12	7.08443e-11
COL1A2	4.62663	9.69269	10.4591	0.00145821	0.00380467
COL8A1	4.62423	5.53931	12.6677	0.000478661	0.00141279
CDK4	4.61828	9.05358	10.2103	0.00165611	0.00425648
CD163	4.57967	7.8674	16.3685	7.80236e-05	0.000282385
FCGR2B	4.5776	3.87159	16.854	6.17593e-05	0.000229412
GJA3	4.57317	0.85558	14.4448	0.000198839	0.000649584
HPD	4.56771	2.2189	15.8585	9.9835e-05	0.000351943
KIF18A	4.55135	2.83499	60.6431	5.70374e-13	8.69306e-12
EZH2	4.54411	5.32812	65.7933	8.34342e-14	1.40999e-12
GBX2	4.54338	1.97685	12.1596	0.00061708	0.00177117
APOL4	4.52919	5.70056	21.1167	8.22839e-06	3.78762e-05
FOXJ1	4.5247	5.5141	15.3446	0.000128125	0.000439529
NR5A2	4.46251	1.53369	53.6462	8.35089e-12	1.06723e-10
ESPL1	4.45003	3.79319	51.1081	2.25941e-11	2.72066e-10
IGFBP3	4.42904	8.62629	16.3909	7.71827e-05	0.000279958
LOX	4.40982	6.02295	17.4781	4.57911e-05	0.000176521
TIMP4	4.40784	6.77544	25.6156	1.04486e-06	5.85495e-06
FMOD	4.4028	7.03687	11.4719	0.000872054	0.00242266
CLEC12A	4.40269	1.04485	17.6118	4.29567e-05	0.000166519
LUM	4.39021	5.9549	9.29513	0.00265326	0.00645499
NEIL3	4.38809	2.30511	44.1373	3.70384e-10	3.75432e-09
PDPN	4.37373	8.30499	33.5666	3.12254e-08	2.33268e-07
LYZ	4.33733	5.68781	18.279	3.12589e-05	0.000125366
MXRA5	4.33408	5.69815	11.4175	0.000896339	0.00248035
AL136454.1	4.30601	2.24646	87.8154	3.55083e-17	9.71325e-16
SIX1	4.29852	3.31395	18.0629	3.46427e-05	0.000137595
MS4A6A	4.29803	6.72486	27.6914	4.1124e-07	2.49936e-06
IQGAP2	4.28311	4.8745	56.4089	2.8645e-12	3.9288e-11
CDH15	4.27896	1.20748	10.6487	0.00132383	0.00349472
NOX4	4.27807	3.07177	49.165	4.8803e-11	5.66459e-10
ORC1	4.27244	2.95506	53.6508	8.33593e-12	1.06624e-10
ATP6V1B1	4.26831	1.8884	28.5928	2.75315e-07	1.72863e-06
FCGBP	4.25209	9.01985	23.61	2.60234e-06	1.34095e-05
EBF2	4.24827	1.78801	9.68977	0.0021638	0.00539456
C21orf62	4.23422	5.49067	25.0252	1.36523e-06	7.48576e-06
NUF2	4.22994	3.98006	43.5146	4.77749e-10	4.77072e-09
PTX3	4.21906	5.57482	13.64	0.000295455	0.000921484
TFPI	4.21349	5.41388	33.329	3.45988e-08	2.55121e-07
OR51E1	4.19937	1.22361	17.164	5.32213e-05	0.000201747
FRRS1	4.19842	1.2166	38.7373	3.46009e-09	3.04254e-08
TUBA1C	4.1902	6.9885	54.8238	5.28373e-12	7.01921e-11
KIF23	4.17407	4.12181	49.8106	3.77551e-11	4.44148e-10
MDFI	4.17301	5.76917	24.3479	1.85767e-06	9.86426e-06
ADAMTS12	4.17185	3.0508	17.004	5.74657e-05	0.000215661
UHRF1	4.16505	5.43952	34.9251	1.74143e-08	1.3571e-07
GDF15	4.16374	4.22953	16.3205	7.9852e-05	0.000288156
CDCA7	4.16154	4.69231	60.1645	6.83443e-13	1.02997e-11
ANXA1	4.15689	8.52441	31.6897	7.04829e-08	4.91554e-07
HMMR	4.15247	3.51915	42.1071	8.51846e-10	8.15952e-09
HASPIN	4.15202	1.49996	43.3982	5.01078e-10	4.97682e-09
MS4A4E	4.14973	-0.1284	19.6859	1.60731e-05	6.92275e-05
CKAP2L	4.14802	3.82925	49.3495	4.53471e-11	5.28835e-10
CDCA8	4.14704	4.37789	48.0436	7.63662e-11	8.58771e-10
SKA3	4.13471	3.51652	41.7061	1.00517e-09	9.49902e-09
GPR65	4.12898	3.74167	33.6034	3.07334e-08	2.29936e-07
ANXA2	4.12488	8.95314	37.3662	6.16384e-09	5.17879e-08
PLP2	4.11989	6.56692	34.9443	1.72715e-08	1.34668e-07
SPC24	4.1189	4.25126	39.6416	2.36973e-09	2.12931e-08
HAS2	4.11728	4.41455	38.0892	4.54354e-09	3.89796e-08
NCAPH	4.11618	4.07461	43.8062	4.24021e-10	4.25429e-09
WEE1	4.09963	5.8706	86.484	5.5677e-17	1.48999e-15
MDK	4.0953	7.49342	52.1374	1.50682e-11	1.87076e-10
KIF18B	4.09516	4.37017	31.4502	7.82461e-08	5.42118e-07
CPXM1	4.08994	6.42252	30.1819	1.36416e-07	9.08152e-07
CLEC4E	4.07322	1.92024	16.7153	6.60197e-05	0.000243344
LOXL2	4.06838	6.34877	18.4096	2.93789e-05	0.000118662
CENPM	4.06501	3.41255	40.151	1.9161e-09	1.74824e-08
IGF2BP2	4.04941	4.35956	15.1551	0.000140509	0.000477584
MS4A4A	4.04425	5.2458	19.8655	1.47721e-05	6.41094e-05
VEPH1	4.04281	2.59388	9.63883	0.00222138	0.00551952
CCNA2	4.02276	4.60266	53.7445	8.0372e-12	1.03159e-10
FPR3	4.01599	4.04107	21.3258	7.46555e-06	3.46124e-05
OIP5	4.01063	2.15816	44.1394	3.70055e-10	3.75432e-09
VNN1	4.00045	0.853859	22.773	3.82172e-06	1.90302e-05
PLAU	3.99408	5.85996	19.9226	1.43812e-05	6.27253e-05
SFRP4	3.98684	5.59402	19.8893	1.4608e-05	6.3546e-05
CNGA3	3.98212	5.14652	15.7526	0.000105091	0.000368193
STEAP3	3.97712	6.68446	31.8145	6.67518e-08	4.67958e-07
EEF1AKMT3	3.97359	5.44387	11.0077	0.001103	0.00297436
S100A4	3.96969	5.34024	21.5674	6.67294e-06	3.138e-05
CLEC5A	3.96561	4.23162	21.6887	6.30784e-06	2.98433e-05
SIGLEC7	3.94652	2.37487	27.8692	3.79876e-07	2.3269e-06
MSR1	3.94426	6.53312	30.4142	1.23171e-07	8.2555e-07
TNC	3.93062	9.50874	32.8122	4.32697e-08	3.12975e-07
MMP2	3.9256	7.43648	27.8317	3.86294e-07	2.3584e-06
COL6A2	3.9209	8.79138	9.49694	0.0023902	0.00588464
MEX3A	3.91897	5.49278	25.1923	1.26555e-06	6.9806e-06
DMRTA2	3.91896	4.06515	11.8684	0.000714178	0.00202048
CA12	3.91874	6.83658	16.7019	6.64447e-05	0.000244606
MMP14	3.91121	8.13344	31.0994	9.12128e-08	6.23787e-07
SOX11	3.90984	6.21412	19.6035	1.67084e-05	7.15532e-05
NACA2	3.90809	0.321444	94.2691	4.14588e-18	1.31946e-16
CKS2	3.9008	5.10534	41.1312	1.27515e-09	1.1876e-08
ERCC6L	3.89843	1.71399	41.7757	9.76703e-10	9.25935e-09
DEPDC1	3.89334	3.45737	36.8408	7.69896e-09	6.37945e-08
CXCL11	3.89318	2.64979	9.42828	0.00247656	0.00607302
F2RL2	3.88993	2.33139	12.3273	0.000567364	0.00164346
FPR2	3.88108	1.7573	10.0097	0.00183551	0.00466409
TACC3	3.87256	6.34876	13.7881	0.000274625	0.000863249
PCOLCE	3.86338	6.7394	10.666	0.00131219	0.00347079
TPX2	3.85949	6.01332	47.4317	9.76006e-11	1.0763e-09
PDCD1LG2	3.85244	2.94216	24.0365	2.14116e-06	1.12405e-05
RAD51	3.84946	3.0452	48.5842	6.1522e-11	7.01437e-10
TNFRSF19	3.84872	5.98055	49.8376	3.73519e-11	4.39754e-10
SERPINE1	3.84665	8.14127	12.5836	0.000499187	0.00146781
TFAP2A	3.84455	3.19288	11.2436	0.000978708	0.00267181
SPC25	3.84029	3.45706	37.2198	6.55767e-09	5.48598e-08
RNASE2	3.83846	3.54457	17.9008	3.74238e-05	0.000147296
COL4A2	3.837	8.96077	33.6585	3.00125e-08	2.25657e-07
CHRNA9	3.82967	3.59933	9.96806	0.00187514	0.00475418
SINHCAF	3.8252	4.84275	42.602	6.94776e-10	6.73346e-09
SERPINH1	3.82444	7.64438	42.3562	7.68734e-10	7.4114e-09
TMEM150B	3.78748	0.398656	17.2574	5.08921e-05	0.000193862
TMEM45A	3.77094	4.96736	32.4051	5.16267e-08	3.68027e-07
ANGPT2	3.76789	5.71334	38.7409	3.45491e-09	3.03979e-08
COL5A1	3.76649	7.0126	8.75308	0.00351713	0.00824489
EIF5AL1	3.75406	2.57764	78.5344	8.58789e-16	1.92272e-14
ALOX15B	3.73085	2.64544	10.1104	0.00174308	0.00444987
RPE65	3.73069	3.90019	17.2891	5.01246e-05	0.000191431
EXO1	3.72645	3.1542	41.101	1.29118e-09	1.20102e-08
FN1	3.72352	10.8479	22.0696	5.28738e-06	2.54217e-05
SLC47A2	3.70888	4.22147	13.7724	0.000276772	0.000869076
ST14	3.70255	4.40788	26.6536	6.54506e-07	3.82847e-06
MEST	3.68739	7.99106	24.7987	1.51307e-06	8.18419e-06
CD48	3.68539	3.10872	20.009	1.38099e-05	6.04653e-05
CXCR2	3.67623	1.4281	16.9957	5.7697e-05	0.000216331
SLC34A2	3.67583	1.74961	11.9009	0.00070262	0.00199121
EMP3	3.66234	6.91284	34.6796	1.93455e-08	1.49501e-07
ETV4	3.65424	4.59906	17.4533	4.63383e-05	0.000178305
VSIG4	3.65257	7.72944	17.237	5.13922e-05	0.000195565
SERINC2	3.65026	4.15802	21.4711	6.97794e-06	3.26483e-05
CELSR1	3.64106	4.067	14.8773	0.000160906	0.000537648
C10orf55	3.64088	-0.107578	20.1932	1.2667e-05	5.58414e-05
LPL	3.6386	7.41867	21.4877	6.9246e-06	3.24397e-05
RASEF	3.63606	2.23195	9.78441	0.00206084	0.00517787
VIM	3.63536	11.6204	71.7926	9.38023e-15	1.77517e-13
EIF4EBP1	3.6314	5.49349	73.0815	5.90809e-15	1.1596e-13
PTTG1	3.6245	5.28591	43.7914	4.26589e-10	4.27716e-09
SRPX	3.62389	7.04736	14.1853	0.000225848	0.000726751
ASPN	3.62018	2.89692	9.82916	0.00201393	0.00507046
NID1	3.6191	7.26278	26.1821	8.09143e-07	4.64128e-06
MGP	3.61091	7.30326	12.9505	0.00041581	0.00124869
SERPINA5	3.60935	3.63699	14.0548	0.000240812	0.000770879
FBXO39	3.60391	0.440879	16.9326	5.94708e-05	0.000221857
DDIAS	3.60243	3.10044	50.742	2.61073e-11	3.12843e-10
HS3ST3B1	3.59492	3.85735	13.8694	0.000263845	0.000834505
GBP1	3.59402	6.68844	22.9664	3.49634e-06	1.75695e-05
TBX15	3.59105	3.63654	27.5013	4.47687e-07	2.70311e-06
CARD16	3.5896	3.21879	24.2711	1.92378e-06	1.01643e-05
NMB	3.58487	6.57629	22.2323	4.90424e-06	2.3796e-05
HS3ST3A1	3.57875	1.44721	8.82918	0.00338023	0.00797378
APOC1	3.57394	7.61129	22.5244	4.2856e-06	2.10847e-05
C15orf48	3.57376	1.65574	13.0594	0.000393903	0.00118942
FOLR1	3.565	2.57274	12.0026	0.000667623	0.00190296
TNFRSF12A	3.56165	6.41841	27.5826	4.3172e-07	2.61738e-06
ASIP	3.56089	0.422505	29.6083	1.75632e-07	1.14199e-06
KLHDC8A	3.55568	7.35666	22.9882	3.46143e-06	1.74178e-05
GAPT	3.55349	2.39285	26.335	7.55316e-07	4.36126e-06
TGFB1I1	3.55068	5.42063	66.0947	7.46581e-14	1.2685e-12
TMEM71	3.54974	2.78211	23.8534	2.328e-06	1.21396e-05
GAS2L3	3.5493	4.07334	43.9402	4.01418e-10	4.04121e-09
XPNPEP2	3.53978	1.17964	9.9954	0.001849	0.00469353
CTHRC1	3.5324	4.39092	9.32638	0.00261067	0.00636076
CYTL1	3.53217	4.3891	18.5389	2.76296e-05	0.000112305
LBX2	3.5297	-0.216628	15.0327	0.000149152	0.000502915
PRPH	3.52728	2.87778	21.5142	6.83986e-06	3.21038e-05
S100A8	3.52361	4.71704	9.75735	0.00208977	0.00524088
CDK2	3.51974	5.3384	99.0203	8.82056e-19	3.1994e-17
EVA1A	3.51717	1.93024	8.87153	0.00330645	0.00782288
CDC20	3.51624	5.20468	32.9826	4.01909e-08	2.92278e-07
F2RL3	3.51225	0.686857	18.8889	2.34092e-05	9.68228e-05
LRRN4CL	3.5081	3.79953	18.907	2.32091e-05	9.60757e-05
LMNB1	3.50474	5.88329	42.0065	8.87914e-10	8.47757e-09
ADM2	3.49859	1.00153	9.49997	0.00238646	0.00587814
COL28A1	3.49562	4.70059	9.23174	0.00274187	0.00664543
MACC1	3.49433	0.520846	28.0349	3.52842e-07	2.17571e-06
ERP27	3.48662	1.04961	15.0134	0.000150562	0.000506862
EIF2S3B	3.48191	0.714575	51.8093	1.71415e-11	2.1087e-10
S100A9	3.46595	5.84828	10.9201	0.00115311	0.00309258
S100A10	3.46023	7.87461	21.9994	5.46213e-06	2.62278e-05
VNN2	3.45565	2.23136	16.3321	7.94059e-05	0.000286756
SLAMF8	3.45188	3.70979	16.8382	6.22298e-05	0.00023087
PLAC8	3.45147	2.21722	12.4804	0.000525575	0.00153503
APOBEC3C	3.45057	5.49707	36.3383	9.52932e-09	7.76566e-08
ENPEP	3.43841	4.08231	38.1705	4.39083e-09	3.7867e-08
CCDC80	3.43477	7.58199	47.2756	1.03917e-10	1.13916e-09
CD248	3.43436	5.52344	25.7098	1.00134e-06	5.62385e-06
CRISPLD1	3.41063	7.11105	33.0676	3.87387e-08	2.82689e-07
CENPF	3.40934	5.78491	24.129	2.05267e-06	1.08105e-05
EFEMP1	3.40918	8.65193	17.6116	4.29602e-05	0.000166519
NES	3.40711	9.63918	36.9564	7.33118e-09	6.08834e-08
RAD51AP1	3.39412	3.56399	47.7894	8.45528e-11	9.43662e-10
SOCS1	3.38638	2.36762	20.9676	8.8204e-06	4.02507e-05
DEPDC1B	3.38518	3.14693	30.4988	1.18683e-07	7.98315e-07
TIMP1	3.38363	9.12306	15.1482	0.000140982	0.000478969
FOXD1	3.37687	3.31581	29.2566	2.05162e-07	1.31894e-06
MTFR2	3.37644	1.44963	50.8015	2.55013e-11	3.05829e-10
SLAMF7	3.37026	0.972841	15.127	0.000142449	0.000483065
GBP5	3.3681	2.86157	14.6438	0.000180369	0.000596089
PLEKHA4	3.36641	6.45161	31.3508	8.17198e-08	5.64072e-07
KIF15	3.36442	4.16274	33.7918	2.83363e-08	2.13954e-07
FBXO43	3.35865	0.534404	22.4107	4.51645e-06	2.20809e-05
MARVELD3	3.35825	2.05221	10.5767	0.00137329	0.00361362
CFI	3.35816	6.00395	19.73	1.57434e-05	6.79856e-05
AGMO	3.35537	2.94182	14.7474	0.000171452	0.000570263
ID3	3.35091	8.32167	39.1401	2.9226e-09	2.59613e-08
STAC	3.34583	3.75692	9.14756	0.00286428	0.00690703
INMT	3.34383	2.27958	9.74226	0.00210607	0.00527233
2019-12-01	3.33835	-0.236758	17.2503	5.10667e-05	0.000194476
CLIC1	3.33086	8.06762	46.0458	1.70588e-10	1.81621e-09
PLK1	3.3264	4.99508	33.6072	3.06838e-08	2.29686e-07
CPVL	3.32624	6.38416	24.8208	1.498e-06	8.12031e-06
S100A3	3.32485	2.39583	18.6023	2.68122e-05	0.00010946
FBLIM1	3.32104	5.17861	18.0388	3.50418e-05	0.000138919
BRIP1	3.31773	2.86629	31.4957	7.67066e-08	5.31701e-07
POLQ	3.31485	2.20448	35.0795	1.62999e-08	1.27429e-07
IL24	3.29304	0.240705	9.62389	0.00223856	0.00555382
S100A11	3.2876	7.43623	29.1428	2.15755e-07	1.37985e-06
H3F3C	3.2874	1.00554	100.277	5.8855e-19	2.17749e-17
HLA-DQA1	3.28702	6.46235	17.6242	4.27032e-05	0.000165696
LAMB4	3.2832	-0.267236	30.0439	1.44953e-07	9.60661e-07
HNF4G	3.27776	2.50953	31.0676	9.24898e-08	6.31636e-07
TEAD2	3.27705	5.12363	24.9237	1.4296e-06	7.79538e-06
HIST1H3H	3.27345	0.985205	17.4937	4.54504e-05	0.00017539
TCF19	3.27068	4.96072	40.8251	1.44774e-09	1.33824e-08
HLA-DRA	3.26778	9.9553	21.4215	7.14061e-06	3.32936e-05
NODAL	3.263	1.70782	12.1655	0.000615256	0.00176697
PLEK2	3.25958	1.89073	28.9034	2.39877e-07	1.52097e-06
ITPRIPL1	3.25801	3.67266	57.8141	1.67085e-12	2.38677e-11
CDKN2C	3.2575	6.72471	32.4894	4.97703e-08	3.55822e-07
STON1	3.25248	4.50006	30.2387	1.33046e-07	8.8731e-07
HSPA6	3.25157	4.23658	17.4068	4.73795e-05	0.000181744
CBX2	3.24999	3.98559	21.0344	8.54997e-06	3.91858e-05
NEK2	3.24795	3.56954	27.5054	4.46871e-07	2.69928e-06
NRM	3.24644	4.78481	74.6578	3.36802e-15	6.86547e-14
KIAA0040	3.23639	5.80991	28.9053	2.39684e-07	1.52049e-06
SLC28A1	3.23518	0.300029	8.51839	0.00397626	0.00919592
SLC16A4	3.22421	4.98261	29.8832	1.55586e-07	1.02243e-06
AURKA	3.22314	4.0864	46.2434	1.575e-10	1.68984e-09
SMIM3	3.22111	6.48584	23.81	2.37475e-06	1.23572e-05
TENT5A	3.21439	5.21608	31.4331	7.88321e-08	5.45412e-07
MAP1LC3C	3.20616	1.78596	13.3945	0.00033359	0.00102786
IQGAP3	3.20281	4.33157	30.0542	1.44298e-07	9.57176e-07
CD44	3.20019	9.40904	26.6499	6.55602e-07	3.83337e-06
FCGR2A	3.19234	6.44318	21.9293	5.64226e-06	2.69964e-05
CSRP2	3.18944	7.14971	29.4529	1.88112e-07	1.21779e-06
CD99	3.17796	9.40649	43.4722	4.86111e-10	4.84115e-09
TAGLN2	3.17499	9.01507	37.8931	4.93491e-09	4.20932e-08
GBP2	3.16857	6.25765	25.7032	1.00433e-06	5.63637e-06
CMTM3	3.16837	6.50554	109.882	2.83653e-20	1.28373e-18
PYGL	3.16597	6.42687	40.267	1.82576e-09	1.66889e-08
LOXL1	3.16193	4.68761	9.27569	0.00268012	0.00651175
IGFBP7	3.15824	9.7695	27.7883	3.93833e-07	2.40146e-06
HIST1H2AG	3.15702	1.2545	20.3501	1.17693e-05	5.21477e-05
MTHFD2	3.15643	6.06122	36.3233	9.59035e-09	7.81109e-08
FCGR3B	3.15604	1.85314	10.3285	0.0015589	0.0040403
TNFSF14	3.14676	1.65105	8.49488	0.00402553	0.00929099
SPARC	3.14321	11.9401	61.1523	4.70727e-13	7.24146e-12
GINS2	3.14168	4.33169	34.5704	2.02735e-08	1.56346e-07
EGFLAM	3.1397	3.25146	15.7163	0.000106961	0.000373859
ANG	3.13841	2.4514	32.5906	4.76321e-08	3.4169e-07
C1QTNF1	3.13804	6.51496	14.636	0.000181056	0.000598023
PIF1	3.13673	2.79507	25.2075	1.2569e-06	6.95097e-06
GPX7	3.13384	4.88771	48.3254	6.82229e-11	7.71299e-10
SOX4	3.12633	7.43132	17.4828	4.56879e-05	0.000176215
TLR8	3.12482	2.37049	11.5222	0.000850216	0.00236777
LRRC17	3.1233	4.83069	13.8061	0.000272205	0.000857049
SOCS2	3.12314	6.05439	11.7014	0.000776767	0.00218202
MCOLN2	3.1165	0.627511	15.0415	0.00014851	0.000501093
C1R	3.11463	8.39257	17.7481	4.02503e-05	0.000157292
ADGRE1	3.11402	2.18854	11.4334	0.000889185	0.0024647
MAP3K7CL	3.114	4.20886	18.2137	3.2244e-05	0.000128897
PROS1	3.11049	6.228	25.7945	9.63719e-07	5.42904e-06
GBP3	3.1088	5.41962	13.2773	0.000353541	0.00108391
RDH10	3.10357	6.35103	18.4901	2.82774e-05	0.000114777
MFAP4	3.10056	6.07423	11.7407	0.000761571	0.00214328
GZMA	3.09616	1.05219	10.5295	0.00140676	0.0036919
FAM129A	3.0931	5.78426	21.365	7.33061e-06	3.41043e-05
VEGFA	3.08722	8.9825	13.5079	0.000315393	0.000976669
ARHGAP11A	3.08337	4.29423	42.0474	8.7307e-10	8.34661e-09
STC2	3.07978	4.54191	13.16	0.000374712	0.00113915
ANPEP	3.07916	4.34997	8.95673	0.00316294	0.0075303
SLAMF6	3.07713	0.469001	12.5312	0.000512415	0.00150193
BEST3	3.07389	4.26503	12.8824	0.000430123	0.00128438
LAMP3	3.06038	1.00609	23.4748	2.76862e-06	1.41778e-05
S100A2	3.05898	2.15304	22.1783	5.02834e-06	2.43583e-05
TNFRSF10C	3.05464	1.75303	19.371	1.86424e-05	7.89609e-05
AJUBA	3.04923	3.63394	41.0246	1.33277e-09	1.23892e-08
CASP4	3.04717	4.95698	32.2666	5.48277e-08	3.89719e-07
SMO	3.04601	6.26713	32.8524	4.25219e-08	3.07868e-07
EME1	3.03727	2.82697	33.7173	2.92611e-08	2.20374e-07
LILRA5	3.03112	1.11195	8.71537	0.00358706	0.00839022
TSPAN6	3.02299	6.64947	51.9873	1.59834e-11	1.98106e-10
EDARADD	3.02237	0.485841	14.7354	0.000172464	0.000573162
FCER1G	3.02216	6.45658	24.2817	1.91458e-06	1.01228e-05
ITGB3	3.01965	2.0566	18.2486	3.17132e-05	0.000126981
C1orf226	3.01881	5.13117	41.4321	1.12575e-09	1.0571e-08
ISL2	3.01671	0.849214	15.1428	0.000141351	0.000479895
IKBIP	3.0166	4.72123	57.1674	2.14036e-12	3.00238e-11
ITGA4	3.01458	3.67414	18.4179	2.92631e-05	0.000118259
CDCA7L	3.01255	5.36731	29.1933	2.1098e-07	1.35282e-06
CENPI	3.01181	2.3592	38.0249	4.6684e-09	3.99813e-08
CD2	3.00957	1.55665	10.8335	0.00120503	0.00321667
AFAP1L1	3.00798	4.85828	25.9466	8.99771e-07	5.09985e-06
LGALS3	3.00764	7.96387	13.0956	0.000386878	0.0011706
CXCR4	3.00756	6.31626	30.817	1.03221e-07	6.99759e-07
TRPM8	3.0061	2.80624	9.38308	0.00253514	0.00619614
ITGA5	3.00401	6.62305	24.2386	1.9525e-06	1.0305e-05
NAMPT	3.00255	8.9564	13.5975	0.000301724	0.00093945
RPLP0	3.00216	10.6999	54.7793	5.37551e-12	7.10922e-11
ADAM12	2.99555	5.33706	15.657	0.000110079	0.00038394
ZNF474	2.99548	0.671124	9.30282	0.00264271	0.00643247
CASP1	2.99546	4.7925	27.7825	3.94856e-07	2.4067e-06
HLA-DMB	2.99347	6.51709	21.3084	7.52627e-06	3.48502e-05
SPSB4	2.99012	4.10061	21.6325	6.47448e-06	3.05438e-05
PPP1R14B	2.98973	6.47932	67.3341	4.73416e-14	8.19426e-13
TNFSF13B	2.97934	4.53636	21.4293	7.11495e-06	3.31949e-05
CCNB1	2.97906	5.78168	31.5433	7.51309e-08	5.21512e-07
CD1D	2.9733	1.53347	16.0774	8.97978e-05	0.000319625
GPX3	2.97158	7.55179	11.0107	0.00110129	0.00297029
FAM177B	2.96878	1.3484	15.038	0.000148762	0.000501716
VCAM1	2.9687	6.19613	17.0186	5.70671e-05	0.00021424
IL10	2.96731	1.0721	9.80774	0.00203625	0.00512142
SLC11A1	2.96568	6.18905	17.6978	4.12293e-05	0.000160676
TUBB6	2.96508	6.3187	22.5055	4.32316e-06	2.12341e-05
AEBP1	2.96001	9.03116	17.488	4.55744e-05	0.000175822
FKBP10	2.95093	7.85156	52.446	1.33506e-11	1.6659e-10
TSPAN12	2.94738	5.47216	19.4229	1.81919e-05	7.72961e-05
CAV1	2.9467	6.9638	13.4634	0.000322417	0.000995711
SERPINA1	2.9464	6.59636	14.9113	0.000158257	0.000529275
WDR76	2.943	4.29753	42.8425	6.29366e-10	6.15598e-09
CHST9	2.93808	4.475	9.90361	0.00193827	0.00489748
S1PR3	2.93514	6.49595	29.8377	1.58733e-07	1.0408e-06
LY96	2.92863	3.80113	15.0211	0.000149995	0.000505299
LAMC1	2.92804	7.59749	28.5856	2.76192e-07	1.7334e-06
PPIC	2.92773	4.51794	39.3455	2.68188e-09	2.39091e-08
C4orf47	2.92064	2.3479	22.596	4.14656e-06	2.04823e-05
FANCD2	2.91307	4.3064	38.5261	3.78097e-09	3.29532e-08
COL4A6	2.91036	2.91735	10.3176	0.0015676	0.00405859
CD58	2.90746	4.38463	30.7208	1.07663e-07	7.28536e-07
IL32	2.9048	4.5044	17.8682	3.80092e-05	0.000149208
TRPV4	2.90469	1.1701	19.071	2.14782e-05	8.97391e-05
MTTP	2.90327	3.5231	9.41676	0.00249135	0.00610019
CDCP1	2.90113	3.81322	13.9551	0.000252932	0.000802904
CENPH	2.9011	3.94033	36.8162	7.77984e-09	6.43206e-08
TP73	2.90108	3.38067	9.51099	0.00237291	0.00584986
PSMB8	2.89743	6.61425	33.4722	3.25239e-08	2.41506e-07
ELN	2.89588	7.66621	21.8147	5.94986e-06	2.82852e-05
FZD7	2.89563	5.81571	20.6982	1.00015e-05	4.50571e-05
CLEC18B	2.89264	3.12109	17.9931	3.58136e-05	0.000141599
BTN3A2	2.89173	6.13323	34.7621	1.86738e-08	1.44688e-07
ANXA2R	2.88977	2.81297	21.396	7.22589e-06	3.36594e-05
ALOX5AP	2.8877	6.48336	18.2624	3.15069e-05	0.000126292
CD93	2.88607	6.37772	24.6276	1.63549e-06	8.7694e-06
AQP1	2.87962	10.1499	9.35943	0.00256638	0.00626732
MRC2	2.8754	7.80885	21.5978	6.57956e-06	3.09901e-05
RBM47	2.87339	4.12587	23.6774	2.5232e-06	1.30562e-05
C6orf118	2.87327	1.48799	13.3597	0.000339401	0.00104446
HLA-DPA1	2.873	8.51376	20.9448	8.91454e-06	4.06052e-05
AR	2.87268	4.65207	22.3027	4.74743e-06	2.30957e-05
VAMP8	2.86797	5.58387	18.0401	3.50203e-05	0.000138871
EN2	2.8666	2.54784	10.9187	0.00115398	0.00309436
DENND2D	2.86362	3.21303	23.2017	3.13806e-06	1.59042e-05
VAX2	2.86216	2.51533	17.045	5.63485e-05	0.000211919
ZIC1	2.86138	6.01459	25.5474	1.07758e-06	6.02687e-06
H3F3A	2.85618	6.10714	86.2125	6.10429e-17	1.61895e-15
RPS3A	2.85296	9.68978	26.3954	7.35062e-07	4.25095e-06
COL22A1	2.85259	4.85533	9.5872	0.00228135	0.0056486
PRDX4	2.85075	7.14079	35.1868	1.55691e-08	1.21973e-07
PTPN22	2.85065	1.30369	19.1004	2.1182e-05	8.8621e-05
FANCI	2.85058	5.2817	35.0825	1.62796e-08	1.27337e-07
FSTL1	2.8454	8.26169	39.3655	2.65957e-09	2.37245e-08
PMEL	2.84484	0.467966	14.9723	0.000153608	0.000516294
KIF11	2.84169	4.38796	29.4419	1.89026e-07	1.22317e-06
POLE2	2.84152	2.56725	33.6166	3.0559e-08	2.28984e-07
HLA-DQB1	2.84151	6.71622	13.1515	0.000376291	0.00114371
RNASE3	2.83679	0.722787	9.86111	0.0019811	0.00499459
ACP5	2.83447	3.4272	8.5392	0.00393317	0.00910479
TRIM5	2.83415	4.62537	52.5415	1.28599e-11	1.60738e-10
ADAMTS15	2.83268	3.9897	13.0216	0.000401366	0.00120875
TMEM37	2.83242	3.28783	20.4295	1.13399e-05	5.05176e-05
TGIF1	2.83045	5.71155	81.1328	3.47793e-16	8.15688e-15
PTCRA	2.82652	0.0123234	10.6258	0.00133937	0.00353321
NT5DC2	2.82197	6.94324	39.8344	2.18645e-09	1.97662e-08
MMP11	2.82137	3.11749	9.85713	0.00198516	0.00500398
ESM1	2.81952	3.77565	9.56971	0.00230204	0.00569412
PLEKHG2	2.8111	5.96495	45.015	2.5906e-10	2.68287e-09
SLC40A1	2.80436	6.53605	21.3983	7.21832e-06	3.36347e-05
FAM83D	2.8041	3.51985	18.6638	2.60411e-05	0.000106695
PGF	2.80397	4.95169	15.5193	0.000117695	0.000407908
MMP25	2.80339	2.70381	18.5708	2.72155e-05	0.000110893
SLC43A3	2.79984	5.21746	51.7706	1.74046e-11	2.13574e-10
HNRNPA1P48	2.79762	3.06074	96.6552	1.89919e-18	6.46117e-17
PRF1	2.79222	2.92886	8.7822	0.00346409	0.00813601
S100A6	2.78732	9.19279	21.3153	7.50211e-06	3.47601e-05
PLVAP	2.78621	5.64373	18.478	2.84401e-05	0.000115279
SHCBP1	2.78477	3.81197	41.7497	9.87248e-10	9.34759e-09
PRR11	2.77894	4.28996	58.2471	1.41615e-12	2.04864e-11
NAT1	2.77848	1.76559	28.3915	3.01068e-07	1.876e-06
PSMB9	2.77825	5.79289	23.6727	2.52865e-06	1.30764e-05
CENPE	2.77817	3.48408	26.2839	7.72901e-07	4.45411e-06
CERKL	2.77769	3.42149	21.4447	7.06428e-06	3.30209e-05
LILRB2	2.77723	3.1446	12.6129	0.000491931	0.0014482
LFNG	2.77566	6.99068	19.6508	1.63407e-05	7.02777e-05
NID2	2.76341	4.30056	16.3182	7.99391e-05	0.00028833
MYO1G	2.75615	3.35903	14.9479	0.000155449	0.00052177
PSPH	2.75583	6.84457	9.59683	0.00227004	0.0056253
DNAH11	2.75173	1.9441	11.5007	0.000859463	0.00239127
ADAMTS7	2.75053	3.55132	12.9759	0.000410585	0.00123417
BCL2L12	2.75037	3.39982	37.6745	5.41137e-09	4.58665e-08
ADAMTS6	2.74733	2.83978	24.8165	1.50094e-06	8.13044e-06
CTSC	2.74686	6.76488	19.0266	2.19329e-05	9.13295e-05
ANXA5	2.74548	9.48703	44.2061	3.60122e-10	3.66537e-09
AIM2	2.74237	0.798371	9.23017	0.00274412	0.00664978
GZMH	2.74054	-0.000810226	10.5459	0.00139502	0.003665
PRRX1	2.73965	6.82693	39.3738	2.65036e-09	2.36566e-08
RAB38	2.73816	0.750821	14.2797	0.000215611	0.000697143
AGBL2	2.73288	1.20479	15.1437	0.000141293	0.000479807
FCMR	2.73169	1.84303	22.8923	3.61752e-06	1.80864e-05
F2RL1	2.72732	3.43947	11.5232	0.00084976	0.00236695
DYNLT1	2.72727	6.87902	46.4326	1.45917e-10	1.57393e-09
P2RY8	2.72445	1.71277	14.1461	0.000230246	0.000739735
HIST2H2AC	2.72323	-0.0217381	11.2015	0.000999787	0.00272333
LIMA1	2.72174	7.30312	38.1646	4.40162e-09	3.7938e-08
ECSCR	2.71897	2.26907	24.1516	2.03157e-06	1.07032e-05
LRRC25	2.71201	3.92571	19.7018	1.59537e-05	6.8822e-05
TK1	2.70465	4.55127	29.815	1.6033e-07	1.04988e-06
COL5A2	2.70226	7.2419	13.055	0.000394756	0.00119151
IFI30	2.70207	0.942097	18.7961	2.44594e-05	0.000100828
CDCA4	2.70016	3.93402	35.9992	1.10077e-08	8.88239e-08
WWTR1	2.69974	7.45756	24.3393	1.86492e-06	9.89833e-06
DNAAF3	2.69848	1.18659	9.74211	0.00210623	0.00527233
ZNF90	2.69786	2.05968	30.5485	1.16118e-07	7.82887e-07
PXDN	2.69438	6.66709	14.6192	0.000182553	0.000602231
ECM2	2.69396	5.08197	20.0512	1.35387e-05	5.93833e-05
PTPN7	2.69256	2.94962	26.0522	8.57927e-07	4.88513e-06
BRCA2	2.69187	2.62379	32.6655	4.61099e-08	3.31897e-07
ARHGEF39	2.68892	2.19497	25.822	9.51845e-07	5.37647e-06
OAS1	2.68775	5.80036	10.0105	0.00183476	0.00466299
HLA-DMA	2.68673	6.54869	23.7669	2.42197e-06	1.25941e-05
ANTXR2	2.685	4.97286	29.4378	1.89366e-07	1.22484e-06
C1QB	2.68494	9.059	16.5055	7.30346e-05	0.000266348
PARPBP	2.68492	2.86473	37.2278	6.53544e-09	5.47047e-08
MS4A7	2.68458	5.73607	15.8683	9.93639e-05	0.000350533
CTSS	2.68329	6.67335	16.4014	7.67942e-05	0.000278685
SDC1	2.68311	5.00747	9.28289	0.00267014	0.00649069
RAB32	2.68177	4.99032	21.8153	5.94827e-06	2.82852e-05
GNG5	2.68071	6.75208	62.0154	3.40297e-13	5.32352e-12
CD276	2.68	7.23177	53.5585	8.64146e-12	1.10246e-10
CLCF1	2.67934	3.40231	12.2288	0.000596042	0.00171779
LRR1	2.67763	3.43679	49.5546	4.17963e-11	4.89741e-10
C1QA	2.67451	8.35141	15.334	0.000128788	0.000441496
RAB13	2.67301	6.88641	56.3037	2.98285e-12	4.0685e-11
HMOX1	2.66836	7.56787	13.4712	0.000321173	0.000992075
RBP1	2.66513	7.17076	14.777	0.000168988	0.000563
SYDE1	2.66456	5.56065	72.2613	7.92645e-15	1.52046e-13
RPL39	2.66454	7.15621	26.2559	7.82686e-07	4.50349e-06
MUC1	2.66403	3.95449	20.7897	9.58326e-06	4.33576e-05
TPRG1	2.66155	0.942953	22.1886	5.00444e-06	2.42504e-05
HMCN1	2.66001	2.86122	9.55347	0.00232143	0.00573727
CDC25A	2.65823	3.55431	22.0177	5.41592e-06	2.60143e-05
PIFO	2.65661	5.18496	10.8735	0.00118073	0.00315809
FCGR3A	2.65407	7.80916	16.3675	7.80582e-05	0.000282403
RCC1	2.65325	5.20374	66.4507	6.54862e-14	1.11651e-12
SCIMP	2.6504	3.0836	21.5752	6.64873e-06	3.12761e-05
SPRY1	2.6481	5.7341	19.3891	1.84842e-05	7.83806e-05
NTN1	2.64718	6.75031	26.9022	5.85402e-07	3.46396e-06
CD3D	2.64486	0.4449	8.73389	0.00355253	0.00831733
EMILIN2	2.64083	4.85645	17.8075	3.91265e-05	0.000153183
IL7	2.6405	1.14571	18.4725	2.85151e-05	0.000115489
RGS1	2.63975	7.07632	12.0073	0.000666044	0.00189992
ARL11	2.63966	2.2759	18.0203	3.53531e-05	0.000139966
ZBTB42	2.63849	3.47189	27.8711	3.79557e-07	2.3259e-06
FCN3	2.63807	0.637165	8.64333	0.00372464	0.00867909
ARSJ	2.63504	4.19355	10.769	0.00124521	0.00331376
PLBD1	2.63493	3.74975	17.1282	5.41433e-05	0.00020477
CHEK2	2.63404	3.22032	44.5978	3.06986e-10	3.14496e-09
COL6A1	2.63387	9.31333	9.7036	0.00214843	0.00536256
TYROBP	2.62944	6.99906	18.3048	3.08784e-05	0.000124075
NSUN7	2.62764	2.2692	16.3046	8.04661e-05	0.000289666
EDA2R	2.62639	3.50844	12.549	0.000507875	0.00149039
C5AR1	2.62391	5.25877	13.237	0.000360665	0.0011021
TREM2	2.62256	6.71357	17.6834	4.15119e-05	0.000161539
CLEC18A	2.62224	0.40406	9.92797	0.00191416	0.00483902
GAS1	2.61765	5.56623	12.1771	0.000611674	0.0017577
BCL2A1	2.6176	3.09382	9.43319	0.00247028	0.00606163
GINS1	2.61395	4.7995	32.6468	4.64853e-08	3.34274e-07
PDIA5	2.61147	4.06126	25.0899	1.32568e-06	7.29052e-06
PABPC4L	2.60915	0.824556	16.169	8.59105e-05	0.000307025
RIBC1	2.60796	2.62244	9.87116	0.00197089	0.00497224
TBX2	2.60623	5.11981	23.1094	3.27391e-06	1.65474e-05
CD180	2.60568	3.17371	18.1392	3.3408e-05	0.000133012
B2M	2.60558	11.4032	30.3519	1.26588e-07	8.47299e-07
CLEC2B	2.60457	3.56057	11.5511	0.000837907	0.00233701
RDH5	2.60386	2.03391	18.8805	2.35019e-05	9.71793e-05
LAG3	2.60185	1.05971	16.0367	9.15866e-05	0.000325346
HSPG2	2.60086	6.62883	15.8455	0.000100465	0.000353742
CLDN7	2.60085	0.873031	22.9	3.60479e-06	1.80288e-05
DOK2	2.59481	2.02631	10.9043	0.00116245	0.00311368
HLA-DRB1	2.59191	8.59106	16.307	8.03731e-05	0.000289402
OSMR	2.59049	6.41907	16.33	7.94852e-05	0.000286903
LILRA6	2.5866	1.05819	11.4849	0.000866341	0.00240815
GPC2	2.58513	4.37711	9.34034	0.00259186	0.00632118
SIGLEC9	2.5847	3.5727	19.3361	1.89519e-05	8.01568e-05
KCNMB1	2.58366	3.70535	18.5649	2.72913e-05	0.000111141
SLC7A7	2.58266	5.17135	25.2304	1.2439e-06	6.88938e-06
MCM2	2.58214	6.42057	29.9406	1.51697e-07	1.00177e-06
HLA-DPB1	2.57965	7.93886	19.3851	1.85185e-05	7.85035e-05
NMI	2.57904	4.32461	35.3076	1.4785e-08	1.1612e-07
IGFBP4	2.57895	7.28811	16.9286	5.95857e-05	0.00022223
SLFN13	2.5779	2.58428	8.76707	0.00349153	0.00819138
FAM72D	2.57536	-0.451278	29.387	1.93667e-07	1.24993e-06
HLA-A	2.57529	10.2373	26.4267	7.24778e-07	4.1964e-06
C8orf88	2.57164	1.86887	27.3484	4.7936e-07	2.87441e-06
KDELR3	2.57069	3.68701	8.77618	0.00347498	0.00815772
PPP1R3B	2.56133	4.77783	24.5425	1.70008e-06	9.08282e-06
FLNA	2.5578	9.76118	27.391	4.70311e-07	2.82587e-06
HLA-B	2.55672	10.3362	21.8893	5.74776e-06	2.74479e-05
TICRR	2.55595	2.87794	20.3856	1.15754e-05	5.14429e-05
RBBP8	2.55333	5.41825	57.3785	1.974e-12	2.79284e-11
SNAI2	2.55172	3.98383	9.01555	0.00306763	0.00733051
RUNX3	2.55074	2.89191	27.1639	5.20624e-07	3.10299e-06
TP53I3	2.54762	4.56279	46.5389	1.3979e-10	1.51225e-09
LILRB3	2.54649	1.56522	13.369	0.000337844	0.00103988
EVC2	2.54499	2.46317	15.4262	0.000123142	0.000424104
IGFBP1	2.54295	1.38523	11.2065	0.000997271	0.00271798
TP53	2.54022	6.51407	45.3422	2.26834e-10	2.36903e-09
C1QC	2.53677	8.77356	16.7438	6.51203e-05	0.000240622
JAG1	2.53451	7.03091	24.2143	1.97429e-06	1.04088e-05
TMEM176B	2.53397	7.10981	13.1233	0.000381609	0.00115821
DBF4	2.53384	4.43441	40.884	1.41279e-09	1.30756e-08
FKBP7	2.53142	3.64668	25.5292	1.08652e-06	6.07279e-06
EPHB4	2.53052	5.48814	20.2363	1.24135e-05	5.47726e-05
VAMP5	2.52999	6.26988	17.3313	4.91238e-05	0.000187948
TNFAIP6	2.52964	4.23231	11.4064	0.0009014	0.00249203
C1S	2.52678	7.94482	12.0123	0.0006644	0.0018956
PDIA4	2.52674	8.03223	46.1632	1.62684e-10	1.74082e-09
GIMAP2	2.52447	3.98228	26.7014	6.40615e-07	3.7591e-06
EIF3CL	2.52342	1.43019	46.3532	1.50666e-10	1.6216e-09
PTK7	2.52291	6.0896	35.935	1.13129e-08	9.08955e-08
IDH1	2.5221	7.25198	51.9846	1.60005e-11	1.98151e-10
BMF	2.5199	3.94828	22.6091	4.12153e-06	2.03722e-05
CD300LF	2.51896	2.312	15.4464	0.000121934	0.000420824
SPP1	2.51865	11.9928	9.41794	0.00248984	0.0060975
PKMYT1	2.51672	3.88553	20.1577	1.28793e-05	5.67264e-05
CD74	2.51486	11.1591	18.9864	2.2354e-05	9.28998e-05
PABPC1L	2.51315	4.98309	15.4643	0.000120878	0.000417961
SUSD2	2.50924	3.92127	11.7213	0.000769039	0.00216246
CST7	2.50871	1.01095	12.4625	0.000530301	0.00154639
PROCR	2.49965	3.84706	21.8654	5.81161e-06	2.77081e-05
IL1RAP	2.49677	6.46614	12.8409	0.000439109	0.00130794
TMEM154	2.49523	3.08264	20.9044	9.08424e-06	4.134e-05
CTSK	2.49485	5.11744	10.6653	0.00131266	0.00347079
SP6	2.49414	1.63947	10.5856	0.00136709	0.00359865
MASP1	2.49303	6.45508	12.626	0.000488738	0.00143994
FAM111A	2.4921	5.45471	46.1352	1.64537e-10	1.75684e-09
CAPG	2.48971	7.20622	26.9499	5.73014e-07	3.39609e-06
ACTL6A	2.48932	5.84765	57.262	2.06416e-12	2.91006e-11
CRIP1	2.48875	0.138262	17.2866	5.01862e-05	0.000191616
CALHM6	2.48872	3.10137	11.445	0.000883986	0.00245213
AKNAD1	2.48853	1.63075	12.8905	0.000428393	0.00127973
APOBEC3D	2.48801	1.1908	19.5255	1.73337e-05	7.39895e-05
SLC37A2	2.48575	4.30874	19.4121	1.82851e-05	7.7625e-05
LGALS1	2.48568	8.9262	19.7946	1.52728e-05	6.61076e-05
PLIN2	2.48537	6.4284	12.6826	0.000475136	0.0014035
ANKRD22	2.48407	2.6863	11.081	0.00106275	0.00287631
CCL5	2.483	3.01495	11.3535	0.000925783	0.00254754
CLDN23	2.48142	1.41893	10.0926	0.001759	0.00448662
FABP5	2.4807	6.47478	8.35752	0.0043262	0.00990156
RHOH	2.47768	1.84541	16.3927	7.71169e-05	0.000279788
SAPCD1	2.47726	0.445694	15.8817	9.87211e-05	0.000348348
SLC1A5	2.47709	5.0895	23.5846	2.63272e-06	1.35489e-05
FBXO5	2.47435	4.17452	40.863	1.42515e-09	1.31817e-08
SAMD9	2.4722	4.88772	16.4615	7.46009e-05	0.000271658
LRRC36	2.46838	1.51999	13.3448	0.000341907	0.00105173
NXT1	2.46718	4.97413	37.9183	4.88284e-09	4.16731e-08
CD68	2.46637	1.69735	16.8456	6.20096e-05	0.000230226
HELLS	2.46552	3.4801	22.1163	5.17459e-06	2.49686e-05
XRCC2	2.46447	2.82811	21.6137	6.53096e-06	3.07906e-05
FABP7	2.46358	8.58851	8.97172	0.00313837	0.00748023
RPS2	2.46203	9.77123	68.3212	3.29943e-14	5.81982e-13
DPYD	2.46114	5.89178	14.417	0.000201561	0.000657172
CETP	2.45821	1.79626	20.3316	1.18714e-05	5.2569e-05
NPC2	2.45744	7.98411	20.5653	1.06424e-05	4.77551e-05
EVA1B	2.45523	3.95641	25.4946	1.10363e-06	6.16094e-06
CASP5	2.45309	-0.504491	14.8065	0.000166571	0.000555451
GAL3ST4	2.45279	6.15555	42.6139	6.91386e-10	6.705e-09
CLECL1	2.45236	-0.0305936	11.0048	0.00110461	0.00297789
SNX20	2.44973	2.80974	14.6014	0.000184148	0.000606814
CDKN3	2.44957	3.70855	21.1512	8.09712e-06	3.72952e-05
SLFN12	2.44926	2.18421	19.9957	1.3896e-05	6.07884e-05
C1orf94	2.44909	2.2277	14.1313	0.000231925	0.000744202
SMC4	2.44883	5.20162	32.8728	4.21475e-08	3.05306e-07
PCDHB1	2.44864	0.368795	9.5586	0.00231528	0.00572399
KCNE3	2.44768	3.67498	23.0684	3.33627e-06	1.68295e-05
FLVCR2	2.447	3.72047	31.9029	6.42289e-08	4.50699e-07
PXDNL	2.44633	2.09399	9.29212	0.0026574	0.00646399
ZWINT	2.44421	4.48059	27.9167	3.71923e-07	2.28007e-06
FREM2	2.44356	5.08721	9.82311	0.00202021	0.00508454
PCNA	2.44018	7.18515	48.6253	6.05194e-11	6.91603e-10
RNASE6	2.4367	4.74094	17.4611	4.61651e-05	0.000177731
APOC2	2.4366	1.93583	13.3324	0.000344022	0.00105736
SYTL4	2.43647	5.47812	23.502	2.73429e-06	1.40308e-05
KYNU	2.43523	2.55765	15.1133	0.000143403	0.000485744
LAMA4	2.43216	6.61646	19.7869	1.53282e-05	6.63279e-05
IL2RG	2.4315	2.51073	15.1053	0.000143963	0.000487419
CDT1	2.43021	4.27261	21.6865	6.31426e-06	2.98641e-05
NCF4	2.42987	3.91834	18.3425	3.03306e-05	0.000122106
SPON2	2.42614	4.57101	8.95049	0.00317323	0.00754993
BATF	2.42481	0.945639	11.9255	0.000693998	0.00197075
S100A16	2.42318	8.03824	21.1513	8.09696e-06	3.72952e-05
FPR1	2.42241	6.02413	10.064	0.00178506	0.00454527
SRGN	2.42168	7.49849	12.6326	0.000487112	0.00143601
SH2D4A	2.42059	3.12575	19.6072	1.66792e-05	7.14845e-05
RNASEH2A	2.41622	5.54958	33.9711	2.62298e-08	1.99255e-07
NOD2	2.41197	2.13115	14.5677	0.000187215	0.000615409
PHEX	2.41112	3.1707	26.0579	8.55737e-07	4.87454e-06
YBX1	2.41018	9.30515	69.7039	1.99479e-14	3.61775e-13
RUNX1	2.40972	5.57743	15.8136	0.00010203	0.0003584
BST1	2.40884	2.67598	20.36	1.1715e-05	5.19702e-05
PINLYP	2.40476	3.8981	20.7293	9.85733e-06	4.44887e-05
SLC2A10	2.40367	5.16602	27.0799	5.40587e-07	3.21549e-06
NEXN	2.40343	2.88297	20.2882	1.21155e-05	5.35466e-05
CD300A	2.4001	4.92965	19.4467	1.79888e-05	7.65208e-05
CISH	2.39927	3.15163	12.9398	0.000418023	0.00125348
RP2	2.39301	5.06609	72.9505	6.19152e-15	1.20985e-13
RARRES3	2.39246	6.28072	11.5883	0.000822328	0.00229702
CHST14	2.38557	5.38195	60.8675	5.24061e-13	8.02024e-12
APOBEC3G	2.385	4.02667	18.2578	3.15756e-05	0.000126499
PLTP	2.38158	8.97938	16.1123	8.82993e-05	0.000314726
LAIR1	2.37926	5.84736	15.5573	0.000115538	0.000401183
PDE6G	2.37805	0.00514609	21.6714	6.35856e-06	3.00352e-05
ASCL1	2.37703	5.66693	9.12018	0.00290529	0.00698886
BMP1	2.37402	6.04285	26.3898	7.3691e-07	4.25665e-06
RPL18A	2.37349	8.8352	23.9823	2.19481e-06	1.14896e-05
CKLF	2.37336	3.5837	38.8411	3.31274e-09	2.92688e-08
PDLIM3	2.37212	6.31031	18.8965	2.33246e-05	9.65e-05
DNALI1	2.36964	6.13419	22.4138	4.51005e-06	2.20569e-05
GNG12	2.36951	7.24447	49.0729	5.0627e-11	5.83966e-10
PRSS23	2.36893	6.18344	17.0253	5.68834e-05	0.000213714
TAP1	2.36888	7.10862	17.6429	4.23231e-05	0.000164437
STAB1	2.36723	7.48262	13.4405	0.000326095	0.00100644
TRIB3	2.36722	4.93656	15.8243	0.000101502	0.000356968
SNCAIP	2.36714	4.9139	17.2795	5.03562e-05	0.000192067
PEAK3	2.36378	1.35207	20.2391	1.23973e-05	5.47338e-05
FCGRT	2.3584	7.68229	39.9773	2.05997e-09	1.87257e-08
TCIM	2.35837	5.72524	11.4307	0.000890377	0.00246689
HAUS1	2.35811	4.87685	33.5621	3.12868e-08	2.33609e-07
CD151	2.3577	8.03143	29.2132	2.09138e-07	1.34274e-06
MXD3	2.35738	4.0801	18.9243	2.30205e-05	9.53754e-05
FBP1	2.35488	3.53588	14.9376	0.000156232	0.000523567
TGIF2	2.35275	4.64791	31.2418	8.57068e-08	5.89119e-07
EFNA4	2.35147	2.29625	25.0947	1.3228e-06	7.27739e-06
NDUFA4L2	2.34888	6.26419	12.9115	0.000423958	0.00126853
KDELC2	2.34767	5.62248	36.5153	8.83904e-09	7.24703e-08
MAGEA12	2.34709	-0.245402	14.015	0.000245581	0.000783602
TAS1R1	2.34502	0.435122	17.6245	4.26968e-05	0.000165696
ADAM8	2.34273	3.89099	9.05825	0.00300028	0.00718931
UQCRHL	2.34259	3.56893	48.9785	5.25667e-11	6.05868e-10
RNF122	2.34223	4.3337	21.8445	5.86812e-06	2.79325e-05
IL15	2.34123	1.45233	12.2297	0.000595767	0.00171733
CASP6	2.34118	3.72764	60.0266	7.2006e-13	1.08184e-11
GPBAR1	2.34074	-0.288795	20.037	1.36295e-05	5.97283e-05
ACTA2	2.34007	6.53598	12.3378	0.000564403	0.00163648
TNNI2	2.33927	-0.172017	15.8645	9.95474e-05	0.000351097
CNN3	2.33842	9.83183	39.6944	2.31797e-09	2.08914e-08
KDELC1	2.3381	3.45474	34.4254	2.1576e-08	1.65872e-07
PDLIM1	2.33625	5.24358	18.0919	3.41675e-05	0.000135926
ZNF300	2.3357	4.49814	20.5642	1.06477e-05	4.77644e-05
C1orf162	2.33305	4.71793	19.5678	1.69915e-05	7.26334e-05
MAD2L1	2.33091	5.12739	21.3997	7.21358e-06	3.36233e-05
FCGR1A	2.33063	5.03526	14.3523	0.000208066	0.000675708
HLA-DOA	2.33044	5.57959	14.7471	0.000171476	0.000570263
DRAM1	2.32774	4.61306	28.2384	3.22273e-07	1.99804e-06
DTYMK	2.3268	5.85263	36.8283	7.73984e-09	6.40934e-08
PTPRZ1	2.3257	10.7481	19.1321	2.08666e-05	8.74801e-05
HMGB2	2.32556	6.94517	39.0211	3.07195e-09	2.72226e-08
LYPLA1	2.3249	6.40507	32.1981	5.64848e-08	4.00344e-07
SGO2	2.32462	3.7886	36.4433	9.11338e-09	7.45132e-08
ETV1	2.32405	7.73345	21.9477	5.59448e-06	2.67764e-05
ADM	2.32396	6.11212	8.42246	0.00418128	0.00961597
SERPING1	2.32274	8.01775	13.9801	0.000249836	0.000794609
PLSCR1	2.32173	6.11853	23.4072	2.85571e-06	1.45881e-05
PCDHB9	2.32052	3.92793	22.7163	3.92287e-06	1.94814e-05
SNRPG	2.3202	6.07439	28.8396	2.46766e-07	1.5613e-06
TMEM100	2.31946	4.94099	8.57704	0.00385605	0.00895147
TRIM6	2.3189	1.88465	15.9498	9.55176e-05	0.000338254
DIAPH3	2.31741	2.86685	24.6952	1.58601e-06	8.53645e-06
CHEK1	2.31557	4.41235	42.2651	7.98123e-10	7.68472e-09
CHIC2	2.31506	4.78742	11.4961	0.000861455	0.00239547
RIPOR3	2.31502	3.52646	10.3223	0.00156381	0.00405161
CABP4	2.31467	1.71762	20.1339	1.3024e-05	5.73124e-05
ITGA1	2.31414	5.48012	24.9007	1.44455e-06	7.8682e-06
STK17A	2.31267	6.53155	24.5048	1.72952e-06	9.23013e-06
GJC1	2.30916	4.99439	48.7187	5.83043e-11	6.6732e-10
RAB20	2.30914	4.50454	26.4991	7.0157e-07	4.07318e-06
PARP9	2.30786	6.46101	33.1852	3.68188e-08	2.69343e-07
MYD88	2.30764	5.77446	62.0624	3.34339e-13	5.24471e-12
NCF2	2.30721	4.46045	18.7151	2.5416e-05	0.000104278
GLI2	2.30714	3.88759	11.8874	0.000707391	0.00200276
MT2A	2.30582	9.4109	11.7675	0.000751372	0.0021168
SP140L	2.30574	3.60397	22.104	5.20399e-06	2.50778e-05
LRRC46	2.30452	1.76887	13.0896	0.000388041	0.00117364
CKS1B	2.30257	4.54841	24.6292	1.6343e-06	8.76623e-06
SPRY4	2.30008	6.72694	11.6663	0.000790637	0.00221645
LOXL3	2.29924	5.26055	54.1059	6.98228e-12	9.05616e-11
MSN	2.29715	9.21981	39.9339	2.0976e-09	1.90327e-08
LAPTM5	2.2957	8.99898	17.2803	5.03385e-05	0.00019205
STK17B	2.29463	5.17562	34.5203	2.07144e-08	1.59453e-07
RTP4	2.29279	2.87617	14.2899	0.000214534	0.000693964
PRIM2	2.2919	3.75714	63.5189	1.93939e-13	3.1436e-12
SERPINA3	2.29114	4.06138	10.016	0.00182955	0.00465055
CATSPER1	2.29078	-0.0314324	10.2586	0.00161564	0.00416549
EEF1A1	2.2872	12.6247	41.0108	1.34041e-09	1.24446e-08
CEBPD	2.28703	6.50479	18.357	3.01216e-05	0.000121364
DHRSX	2.28598	5.25341	57.7322	1.72403e-12	2.45799e-11
HIST1H1C	2.28512	4.73423	9.63112	0.00223024	0.00553502
FNDC3B	2.28421	5.76666	28.9395	2.36073e-07	1.50135e-06
MYL12A	2.28403	7.21252	28.273	3.17361e-07	1.96923e-06
ASB9	2.28367	0.834626	13.5127	0.000314643	0.00097455
LILRA2	2.28353	3.52833	16.4312	7.56998e-05	0.000275186
NKG7	2.28328	1.56663	11.2623	0.000969495	0.00265157
HILPDA	2.27995	6.27595	10.3772	0.00152051	0.0039512
RHOC	2.27764	8.40927	38.7465	3.44686e-09	3.03451e-08
TAGLN	2.27556	7.36904	10.1423	0.0017148	0.00438675
CALD1	2.27333	8.19791	36.2662	9.82602e-09	7.98108e-08
NCF1	2.27222	2.60651	17.8868	3.76744e-05	0.000148086
EMILIN1	2.27167	6.71808	10.5076	0.00142258	0.00372418
SCIN	2.2714	5.66834	9.03257	0.00304059	0.00727177
CALU	2.27091	8.38648	24.8545	1.47522e-06	8.0146e-06
HYAL2	2.27081	6.29662	57.5255	1.86592e-12	2.65007e-11
SP100	2.27074	5.49341	22.354	4.63621e-06	2.26141e-05
NPIPB13	2.27051	0.316338	15.4607	0.000121092	0.000418542
CD14	2.26977	7.74672	11.3385	0.00093287	0.00256418
SQOR	2.26911	4.25755	21.8269	5.91621e-06	2.81437e-05
COL8A2	2.26911	4.64853	8.96399	0.00315102	0.00750675
EMP1	2.26673	8.39721	13.9309	0.000255966	0.000811839
TRIM21	2.26656	4.52562	37.5515	5.69996e-09	4.81471e-08
TIMELESS	2.26434	5.52219	31.5467	7.50191e-08	5.2098e-07
OLFML2B	2.26289	5.60633	9.19958	0.00278799	0.00674175
CDC6	2.26232	3.97287	23.5614	2.66081e-06	1.36774e-05
UCP2	2.26045	6.26854	21.0254	8.58583e-06	3.9321e-05
BARD1	2.25856	4.43068	52.7909	1.16635e-11	1.46527e-10
SAMD9L	2.25844	5.59854	15.2076	0.000136962	0.000467242
RPS5	2.25612	9.57086	18.9656	2.25752e-05	9.36876e-05
CD72	2.25589	2.31597	12.1804	0.000610665	0.00175552
IGSF5	2.25478	1.43294	13.9746	0.000250517	0.000796604
APOBEC3F	2.25397	2.32609	20.8237	9.43257e-06	4.2715e-05
HAPLN3	2.25293	3.27031	20.3773	1.16207e-05	5.16285e-05
CYTIP	2.25207	2.80144	15.0622	0.000147019	0.000496528
LDLRAD2	2.25155	0.604253	12.6028	0.000494422	0.00145524
LYPD1	2.24944	6.01914	15.0388	0.000148709	0.00050165
SOD2	2.2494	10.5939	8.83839	0.00336405	0.00794265
HLA-C	2.24918	9.93961	18.004	3.56289e-05	0.000140906
IFI16	2.24838	6.94689	23.2337	3.09223e-06	1.5688e-05
TM6SF2	2.24561	0.993781	16.98	5.81319e-05	0.000217796
LCTL	2.24551	2.45823	15.0021	0.00015139	0.000509419
ARHGDIB	2.24424	7.31809	26.2425	7.87432e-07	4.52552e-06
OSTC	2.24208	6.25966	28.8036	2.50727e-07	1.58366e-06
FAM72B	2.23732	0.620416	30.2749	1.3095e-07	8.74125e-07
DBI	2.23151	9.23837	21.0947	8.31316e-06	3.82188e-05
RPSA	2.23003	9.87861	27.5214	4.43683e-07	2.68204e-06
PIPOX	2.22799	5.98652	10.7269	0.00127213	0.00337629
RPS15A	2.22656	8.61529	26.6252	6.62928e-07	3.86856e-06
RAD54L	2.22479	2.97323	19.6034	1.67098e-05	7.15532e-05
CYBA	2.22304	6.56062	18.8071	2.43333e-05	0.000100393
BTN2A2	2.22276	4.29838	78.4259	8.92005e-16	1.99107e-14
TNFAIP8	2.21804	3.08923	14.9892	0.000152346	0.000512285
ANKRD53	2.21639	1.76812	12.661	0.000480264	0.00141695
WNT5A	2.21444	5.28831	19.2597	1.96469e-05	8.2836e-05
ODF3B	2.21101	2.70751	10.0572	0.00179131	0.00455882
CENPW	2.20859	2.5154	17.7073	4.10411e-05	0.000160044
TNFSF8	2.20578	2.08	12.6378	0.000485873	0.00143293
OLFML1	2.2055	2.67871	8.47389	0.00407003	0.00937908
CALCRL	2.20519	5.91051	11.3433	0.000930587	0.00255885
MMRN1	2.20436	2.98312	15.5801	0.000114269	0.000397525
ZIC4	2.2029	2.88625	14.7125	0.000174401	0.00057869
ADAMTS9	2.20062	5.52958	12.7254	0.000465099	0.00137715
PLOD2	2.19951	6.89524	17.9204	3.70763e-05	0.000146045
EFEMP2	2.19863	6.9401	23.7614	2.42808e-06	1.26081e-05
GPNMB	2.19826	7.41035	9.37217	0.00254951	0.00622918
C1QTNF6	2.19774	4.74354	14.265	0.000217172	0.000701684
IFI35	2.1971	5.57899	17.3134	4.95449e-05	0.000189412
STK33	2.19572	4.2403	22.9596	3.50737e-06	1.75951e-05
MNS1	2.19568	3.08676	18.8257	2.41191e-05	9.95921e-05
ABCB4	2.19198	2.22109	24.8842	1.45543e-06	7.92163e-06
LAMB1	2.19007	7.09323	8.3372	0.0043726	0.00998768
MFNG	2.18977	4.73905	28.1606	3.33633e-07	2.06587e-06
TYMP	2.18769	5.54361	14.0473	0.000241713	0.000772928
CD33	2.18426	3.39676	14.4072	0.000202536	0.000659914
HTRA3	2.18363	3.39858	10.4954	0.00143146	0.00374544
FZD2	2.18355	3.25613	18.9897	2.23191e-05	9.2781e-05
C1RL	2.17911	5.52903	15.6971	0.000107963	0.000377092
GYPC	2.1771	5.35007	13.9163	0.000257817	0.000817186
EDNRA	2.17702	4.9212	17.1454	5.36978e-05	0.000203345
CDCA3	2.17642	3.83152	27.0842	5.39552e-07	3.21063e-06
RAC2	2.17562	4.32206	16.5922	7.00469e-05	0.000256273
SIGLEC14	2.17482	3.22156	8.53763	0.00393641	0.00911087
BCHE	2.17265	6.15296	14.5399	0.000189776	0.000622726
CASZ1	2.17055	1.93737	15.9677	9.46946e-05	0.000335501
CNN2	2.16787	5.44545	9.49544	0.00239205	0.00588664
RPS10	2.16699	7.84902	22.3106	4.73021e-06	2.30271e-05
MCUB	2.16505	5.55801	19.3108	1.91796e-05	8.10506e-05
GMNN	2.16494	5.02113	30.5728	1.14885e-07	7.7563e-07
HAUS8	2.16196	3.35001	41.5919	1.05376e-09	9.92975e-09
GSDMD	2.16127	5.4265	17.3418	4.88759e-05	0.000187048
CD63	2.1606	10.1098	24.6981	1.5839e-06	8.52988e-06
MYCBP	2.15973	3.92709	44.138	3.70272e-10	3.75432e-09
PTGS1	2.15657	5.74749	12.475	0.00052699	0.00153825
YBX3	2.15632	6.71761	26.0755	8.48961e-07	4.83966e-06
TES	2.15325	3.39367	26.6228	6.63619e-07	3.87107e-06
PABPC3	2.15281	1.49764	39.4773	2.53809e-09	2.27231e-08
CARD6	2.15148	3.36408	17.4958	4.54046e-05	0.000175259
BGN	2.14774	8.55774	13.7603	0.000278423	0.000873887
PHETA2	2.14766	3.41543	18.2297	3.2e-05	0.000127991
TYMS	2.1476	5.80731	18.528	2.77736e-05	0.000112825
RPL22L1	2.14558	4.93544	11.2956	0.000953282	0.00261494
BCO1	2.14497	1.91654	10.0838	0.00176702	0.00450476
ABCA1	2.14445	7.00296	21.9279	5.6458e-06	2.70046e-05
MYC	2.14442	5.69121	19.4001	1.83881e-05	7.804e-05
GINS4	2.14157	2.92994	25.1927	1.26536e-06	6.9806e-06
C17orf53	2.14047	2.3826	33.715	2.92897e-08	2.20477e-07
SNRPE	2.13952	6.44201	8.98212	0.00312143	0.00744704
FXYD5	2.13464	5.50227	18.6656	2.60196e-05	0.000106636
TRIM22	2.13445	6.38556	15.5595	0.000115415	0.000400946
INAVA	2.13021	3.13391	10.9071	0.00116079	0.00311093
MS4A14	2.12841	1.74424	10.2201	0.00164782	0.00423663
SMAGP	2.12814	2.3431	11.7342	0.00076407	0.00214971
BATF2	2.12639	3.4673	9.84048	0.00200224	0.00504359
SLC16A3	2.12637	6.25251	13.0063	0.000404429	0.00121748
TMEM176A	2.12626	6.3067	8.93549	0.00319811	0.00759937
KIRREL1	2.12566	5.61341	16.9469	5.90653e-05	0.00022079
FAS	2.12371	4.52528	13.3283	0.000344718	0.00105906
TRIP6	2.12271	6.86938	30.0606	1.43892e-07	9.54911e-07
APOC4-APOC2	2.12211	0.108459	8.97903	0.00312646	0.00745665
RPS19	2.11539	9.59731	25.7924	9.64642e-07	5.43216e-06
RPS18	2.11503	10.3044	17.0935	5.5052e-05	0.000207888
CDK6	2.11227	6.68372	10.1482	0.00170957	0.00437493
LRGUK	2.11216	0.900357	14.8828	0.000160475	0.00053633
TLE6	2.11021	1.95487	11.6834	0.000783844	0.00219949
CDCA5	2.11007	4.77457	19.2004	2.02045e-05	8.49451e-05
SIRPB2	2.10972	3.18279	11.1512	0.00102558	0.00278743
TEAD3	2.10796	4.07	17.9884	3.5893e-05	0.000141837
IGFBP5	2.10581	10.3671	10.9047	0.00116218	0.00311352
HFE	2.10449	3.82804	17.2281	5.16107e-05	0.000196245
ATRAID	2.10249	7.31324	32.3326	5.32787e-08	3.79438e-07
MYOF	2.10222	5.79054	15.8536	0.000100074	0.000352617
OAS3	2.09969	6.45098	9.74465	0.00210347	0.00526988
MDFIC	2.09869	5.10183	11.4796	0.000868696	0.00241424
ETV2	2.09858	0.548793	19.2369	1.98594e-05	8.37081e-05
RNF135	2.09835	4.57619	34.8281	1.81528e-08	1.41094e-07
ATP6V0E1	2.0983	7.68172	33.6486	3.01408e-08	2.26423e-07
COPZ2	2.09633	4.71577	12.3546	0.000559685	0.00162407
MAML2	2.09393	5.91538	40.7942	1.46645e-09	1.35468e-08
FIBIN	2.0914	6.55219	28.361	3.05171e-07	1.90052e-06
ROMO1	2.08839	6.48098	20.728	9.86355e-06	4.45015e-05
ZNF93	2.08548	3.14357	29.7556	1.64589e-07	1.07538e-06
GBE1	2.08369	5.93771	29.9909	1.48374e-07	9.81135e-07
ANO6	2.08157	6.74436	37.5653	5.66669e-09	4.79207e-08
TNFRSF10B	2.08077	5.72949	21.0951	8.31163e-06	3.82188e-05
RPS7	2.07694	9.09373	20.1225	1.30938e-05	5.75512e-05
DTX3L	2.07683	5.95517	26.883	5.9047e-07	3.49115e-06
PHLDA1	2.07401	7.94503	20.3134	1.19731e-05	5.29559e-05
PRC1	2.06992	5.68866	20.6167	1.03895e-05	4.66911e-05
KCTD14	2.06981	1.96026	9.03562	0.00303579	0.00726145
P3H2	2.06914	4.28977	15.9265	9.66001e-05	0.000341679
LSP1	2.06695	5.39363	12.8783	0.000430999	0.001286
BCL3	2.06482	4.83797	12.3142	0.000571097	0.00165201
STIL	2.06363	3.65802	28.7961	2.5157e-07	1.5883e-06
IL2RB	2.06105	1.72102	9.12271	0.00290148	0.00698081
MREG	2.05864	5.25019	11.0585	0.00107492	0.00290445
ERI1	2.05856	5.00606	44.9171	2.69576e-10	2.78205e-09
LIMD1	2.05671	5.42026	33.2861	3.52469e-08	2.59383e-07
TCF7L1	2.05507	5.0269	20.5121	1.09101e-05	4.88083e-05
BTN3A3	2.05484	5.27926	25.9594	8.94591e-07	5.07438e-06
MARVELD1	2.05452	4.99208	23.03	3.39563e-06	1.711e-05
FKBP1C	2.05425	1.59451	39.4686	2.54727e-09	2.27914e-08
KCNE4	2.05392	5.16996	9.23355	0.00273931	0.00664031
ARHGEF19	2.0526	2.09618	14.0264	0.000244208	0.000780065
NEDD4	2.05223	4.1042	45.6322	2.01678e-10	2.12429e-09
TRIP10	2.05201	5.11099	44.8745	2.74289e-10	2.82674e-09
CXCL16	2.04942	6.71472	26.2298	7.91956e-07	4.54799e-06
C2	2.04895	4.63048	9.35942	0.00256639	0.00626732
ADGRL4	2.04845	4.77083	23.6345	2.5733e-06	1.32923e-05
DAB2	2.04789	5.78895	14.1039	0.000235074	0.000753326
TLR2	2.04755	5.0753	12.9058	0.000425156	0.0012716
ACKR3	2.04733	5.95128	23.6725	2.52887e-06	1.30764e-05
NEDD1	2.0459	4.62782	69.9277	1.8393e-14	3.35632e-13
GMFG	2.04236	4.8095	14.4298	0.000200299	0.000653775
CCRL2	2.04051	2.37331	15.552	0.000115837	0.000402033
ZYX	2.03973	8.64455	22.7502	3.86216e-06	1.92057e-05
TRIP13	2.03948	3.82982	22.2123	4.94986e-06	2.40016e-05
ELK3	2.03811	5.75019	30.2389	1.33038e-07	8.8731e-07
GLIS3	2.03804	5.72212	15.2611	0.000133438	0.000456379
MAP7D3	2.03544	3.81117	38.1826	4.36849e-09	3.76964e-08
GPR84	2.03478	2.16345	8.56042	0.00388971	0.00901927
PLAT	2.03331	6.81728	12.8467	0.000437835	0.00130451
TMEM255A	2.03212	6.34723	19.5198	1.73799e-05	7.41438e-05
ARHGAP18	2.03208	5.00977	21.6729	6.35409e-06	3.00274e-05
PRCP	2.02946	8.12842	23.5786	2.63997e-06	1.35798e-05
NXT2	2.02777	4.75604	25.8208	9.52355e-07	5.3773e-06
TMEM218	2.02742	5.18318	33.5399	3.15882e-08	2.35385e-07
ICAM3	2.02693	-0.19094	16.0349	9.16626e-05	0.000325459
BLM	2.02524	4.68103	18.2841	3.11838e-05	0.000125099
KNTC1	2.02111	4.53749	24.018	2.15935e-06	1.132e-05
TMEM106C	2.01885	6.8217	19.613	1.66344e-05	7.13545e-05
PTBP1	2.01522	7.75645	69.6576	2.0286e-14	3.67456e-13
RND2	2.01399	7.59342	16.3091	8.02924e-05	0.000289252
KLHDC7B	2.01238	0.541996	9.26525	0.00269467	0.0065428
CD53	2.01193	6.53725	13.5468	0.000309388	0.000960284
TCAF2	2.01147	3.07653	11.0979	0.00105367	0.00285485
GUSB	2.01131	6.53024	32.7442	4.45633e-08	3.21547e-07
BST2	2.01069	6.9272	8.82262	0.00339183	0.00799166
TLR3	2.01062	3.63849	18.5531	2.74452e-05	0.000111706
OLFML3	2.01025	6.44188	19.8697	1.47427e-05	6.40754e-05
ZNF217	2.00868	4.88479	22.802	3.771e-06	1.88092e-05
ODC1	2.00728	7.84048	29.5637	1.79126e-07	1.16318e-06
CMKLR1	2.0066	4.55094	8.60482	0.00380041	0.00883618
RCN3	2.0065	4.58759	8.88374	0.00328548	0.00777576
PLK4	2.00623	3.21601	21.2817	7.62017e-06	3.52629e-05
RAB27A	2.006	3.9193	14.177	0.000226771	0.000729402
TSPAN10	2.00534	1.52621	23.9287	2.24927e-06	1.1758e-05
SHISAL2A	2.00234	0.527618	13.5623	0.000307018	0.000953929
C1orf54	2.00154	4.6642	16.8701	6.12846e-05	0.000227877
NUP37	2.00099	4.22307	47.0897	1.1198e-10	1.22302e-09
CCDC173	1.99907	1.72115	10.2707	0.00160569	0.00414416
CCDC167	1.99162	5.20306	17.7926	3.94047e-05	0.000154069
MILR1	1.99142	3.25819	11.5951	0.000819521	0.00229091
TEX9	1.99123	2.97986	15.8229	0.000101573	0.000357134
ARAP3	1.99026	5.751	16.0388	9.14927e-05	0.000325168
SHMT2	1.98958	7.00706	33.3571	3.41821e-08	2.52425e-07
NBPF14	1.98722	3.27288	24.956	1.40878e-06	7.69602e-06
RACK1	1.98719	9.90044	52.6751	1.22041e-11	1.52928e-10
NBPF10	1.98594	1.52627	21.5049	6.86956e-06	3.22125e-05
SIGLEC5	1.98343	0.123593	8.84231	0.00335718	0.00792896
NUPR1	1.9821	5.96337	16.5989	6.98211e-05	0.00025589
SOX2	1.98208	8.39758	26.907	5.84141e-07	3.45788e-06
TCF7	1.97906	3.41063	19.8675	1.47583e-05	6.40835e-05
TTC26	1.97898	4.01033	30.549	1.16093e-07	7.82887e-07
CCDC102A	1.97895	3.0176	19.6578	1.62874e-05	7.0069e-05
CMTM6	1.97802	6.34567	62.2934	3.06608e-13	4.83741e-12
A2M	1.97752	10.2345	15.7761	0.000103903	0.000364459
PALLD	1.97618	7.47177	33.33	3.45849e-08	2.55121e-07
ZNF311	1.9749	2.54093	19.8632	1.47883e-05	6.41606e-05
LAMB2	1.97349	8.0333	30.4828	1.19517e-07	8.03239e-07
CENPL	1.97111	3.57666	36.4536	9.07364e-09	7.42703e-08
FANCC	1.97092	4.04119	31.9073	6.41056e-08	4.50047e-07
TMEM106A	1.97067	3.10945	17.135	5.39676e-05	0.00020421
RHOJ	1.97058	5.51922	15.8424	0.00010062	0.000354203
GRAP	1.96976	0.883574	21.272	7.65454e-06	3.54109e-05
ID4	1.96851	7.811	14.0476	0.000241677	0.000772928
PCDHB16	1.96818	4.22827	9.51139	0.00237242	0.00584962
TBXA2R	1.96718	2.54259	17.2642	5.07282e-05	0.000193386
P3H1	1.967	5.46535	18.9661	2.25694e-05	9.36876e-05
LEF1	1.96487	4.68369	19.0211	2.19905e-05	9.1518e-05
PTN	1.96433	9.75703	13.9865	0.000249055	0.000792978
SHC1	1.96138	6.76392	13.0302	0.000399648	0.00120456
CCR5	1.95705	2.90561	9.7095	0.00214192	0.00534991
BOC	1.95678	5.50198	17.0875	5.52114e-05	0.000208331
TXLNB	1.95593	3.37868	8.57757	0.00385497	0.00895037
DZIP1L	1.95506	2.4851	36.432	9.15729e-09	7.48309e-08
IL10RB	1.955	5.18688	38.8531	3.29613e-09	2.91394e-08
STMP1	1.95471	6.97581	48.4289	6.54584e-11	7.42313e-10
OLFML2A	1.95235	4.84786	16.9217	5.97819e-05	0.000222906
MICB	1.95148	2.50625	14.3463	0.000208679	0.000677096
ARHGAP15	1.95148	3.04344	16.5941	6.99825e-05	0.000256167
SSR2	1.95007	7.9085	33.3149	3.48108e-08	2.56428e-07
NME4	1.95003	6.92421	56.3873	2.88835e-12	3.95571e-11
RPL29	1.947	8.94769	29.5537	1.79918e-07	1.1673e-06
BTG1	1.94341	7.11569	55.0682	4.80631e-12	6.41376e-11
SAMSN1	1.94322	4.41958	12.4731	0.000527484	0.00153939
HAVCR2	1.9428	5.85299	12.6467	0.000483717	0.00142685
ARPC1B	1.94232	6.82973	16.3118	8.01845e-05	0.000288934
DOK3	1.9416	4.26281	18.1089	3.38922e-05	0.000134867
DSCC1	1.94146	3.27881	40.8904	1.40902e-09	1.30489e-08
SALL3	1.9375	5.43387	8.49753	0.00401993	0.00927952
FLT4	1.93672	4.05659	13.292	0.000350966	0.00107713
IGFLR1	1.93544	2.07538	20.0609	1.34774e-05	5.91319e-05
TRAF4	1.93457	7.05357	13.8487	0.000266546	0.000842506
GINS3	1.93438	3.92511	32.7499	4.44536e-08	3.21068e-07
ELF4	1.93244	3.76071	15.1589	0.000140249	0.000476809
KANK2	1.93047	6.5093	20.7542	9.74333e-06	4.40011e-05
SIX5	1.92776	2.69366	12.2115	0.000601244	0.00173109
HSPB1	1.92649	8.40808	19.0999	2.11866e-05	8.8621e-05
SLA2	1.92612	-0.121784	11.2623	0.0009695	0.00265157
LY86	1.92505	4.87006	9.92824	0.0019139	0.00483902
PCDH18	1.9197	5.06075	13.3727	0.000337222	0.00103819
ATAD2	1.91742	5.18186	26.1038	8.38202e-07	4.7931e-06
PPP1R18	1.91473	6.77285	47.4348	9.74765e-11	1.07573e-09
MCM5	1.9147	6.12763	31.2452	8.55786e-08	5.88512e-07
NECAP2	1.91416	6.82019	47.4036	9.87062e-11	1.08768e-09
ABHD4	1.91336	6.63807	39.9874	2.05127e-09	1.86581e-08
RACGAP1	1.91098	5.75814	27.5249	4.4299e-07	2.67912e-06
CD86	1.91088	4.60288	12.5326	0.000512057	0.00150147
FHDC1	1.91043	2.9025	13.194	0.000368444	0.00112332
C3	1.90914	10.2975	8.81644	0.00340276	0.00801302
ADPRH	1.90845	3.86885	32.5237	4.90351e-08	3.51074e-07
ACE	1.90823	4.49819	13.177	0.000371562	0.00113073
TSPAN11	1.90785	5.75202	13.3035	0.00034898	0.00107148
BAZ1A	1.90646	4.79216	39.8742	2.15048e-09	1.94648e-08
LCP1	1.9041	6.21837	13.7987	0.000273205	0.000859333
DESI2	1.90224	5.88659	28.0384	3.52294e-07	2.17324e-06
RPS14	1.90087	9.52032	21.0408	8.52464e-06	3.90818e-05
BTN3A1	1.89911	5.57748	28.2887	3.15146e-07	1.95816e-06
CACNA2D4	1.8977	2.65512	12.4986	0.000520808	0.00152276
TMIGD3	1.8965	6.32953	10.4118	0.00149391	0.0038889
CMTM7	1.89621	3.60783	14.7334	0.000172625	0.00057344
ADAM9	1.89598	7.75442	20.417	1.14063e-05	5.07676e-05
VCAN	1.89557	8.1471	20.3305	1.18779e-05	5.25818e-05
ITGB2	1.89504	7.47278	12.7741	0.000453944	0.00134655
RGS18	1.89504	2.45337	8.73548	0.00354959	0.00831308
PARP15	1.89431	0.767723	9.96096	0.00188199	0.00476965
RPS26	1.89363	7.7877	12.4071	0.000545176	0.00158664
TPM2	1.89169	6.5631	8.38357	0.00426746	0.00979285
HSD3B7	1.89021	3.47679	17.0463	5.63129e-05	0.000211839
RDM1	1.88744	0.106439	8.73445	0.00355149	0.00831621
HIST1H2BJ	1.88661	1.14303	8.97054	0.00314029	0.0074836
DPYSL3	1.88626	9.6194	26.6252	6.62905e-07	3.86856e-06
C3AR1	1.88368	5.52285	12.1569	0.000617897	0.00177283
IFI44	1.88296	5.54299	13.9839	0.000249373	0.000793648
RAB34	1.87966	6.30196	12.1773	0.000611621	0.0017577
CYBB	1.87863	6.59411	11.1512	0.00102558	0.00278743
TIMM8B	1.87793	6.09152	19.3833	1.85347e-05	7.85494e-05
C1orf112	1.87758	3.19466	45.7158	1.94961e-10	2.05647e-09
FAM20C	1.87715	7.86863	10.3628	0.00153177	0.00397696
FERMT3	1.8739	5.1711	16.1833	8.53181e-05	0.000305055
ANKFN1	1.87308	2.69343	14.1081	0.000234588	0.000752095
ANTXR1	1.87213	7.49138	32.4578	5.04578e-08	3.60214e-07
PDLIM7	1.8716	5.73356	17.5254	4.47671e-05	0.000172979
GNGT2	1.87121	1.57962	14.1221	0.000232974	0.000747243
SASH3	1.87038	5.0724	13.5802	0.000304313	0.000946516
GPR34	1.86907	5.71105	10.2621	0.00161276	0.00415951
TCF3	1.86865	6.74623	30.0879	1.42175e-07	9.44363e-07
RBMS1	1.86821	5.61179	24.011	2.16623e-06	1.1352e-05
NPIPB5	1.86734	3.11518	15.8823	9.8692e-05	0.000348329
USP18	1.86712	3.29784	11.8376	0.000725321	0.00204848
CTSW	1.86475	0.727957	9.7441	0.00210407	0.00526988
YY2	1.86318	0.733169	23.967	2.21028e-06	1.15623e-05
TNFRSF1A	1.86193	7.49952	25.3768	1.16409e-06	6.47644e-06
CTGF	1.86155	7.16936	9.12801	0.00289349	0.00696613
TCF12	1.8611	8.0298	23.4797	2.76234e-06	1.4156e-05
MSX1	1.86029	4.47939	22.4993	4.33547e-06	2.12805e-05
FKBP9	1.8601	7.47714	19.3825	1.85416e-05	7.85564e-05
RRAS	1.85882	5.12624	16.4728	7.41948e-05	0.000270379
PYCARD	1.85791	3.83694	14.1913	0.000225184	0.000725087
C1GALT1C1L	1.85782	1.6732	8.96968	0.00314171	0.00748577
MPZL2	1.85611	2.74732	11.2207	0.000990121	0.00270098
TSKU	1.85595	5.16548	15.6552	0.000110178	0.000384194
LSM2	1.85419	5.9747	21.5311	6.78641e-06	3.18832e-05
MATN2	1.85379	7.09069	15.0752	0.00014609	0.000493603
VANGL2	1.85218	6.50908	22.5633	4.20937e-06	2.07441e-05
LDLRAD3	1.85123	6.46875	31.6091	7.30048e-08	5.07706e-07
PIK3AP1	1.84807	4.97577	10.9889	0.00111353	0.00299839
RPS3	1.84776	9.76864	18.3634	3.00297e-05	0.00012106
PDGFC	1.84731	5.30471	18.9727	2.24993e-05	9.34512e-05
GNG11	1.84655	5.4481	9.84794	0.00199457	0.00502513
RBL1	1.84643	4.18152	40.3382	1.77246e-09	1.62418e-08
POPDC2	1.84292	1.92915	29.0486	2.24937e-07	1.43485e-06
IL15RA	1.84229	2.22583	15.6123	0.000112496	0.000391817
AC011005.1	1.84077	0.47571	43.9539	3.99175e-10	4.02137e-09
TSPO	1.83981	6.28582	18.2035	3.2401e-05	0.00012949
AK2	1.83894	7.12228	46.6264	1.34944e-10	1.46089e-09
IL18	1.83748	4.26633	10.5194	0.00141402	0.00370505
PXDC1	1.83734	6.05894	30.0365	1.45429e-07	9.63387e-07
DHFR	1.83629	5.11584	28.5164	2.84812e-07	1.78105e-06
SLC25A43	1.83516	4.01365	16.6166	6.92285e-05	0.000254021
NUAK2	1.83498	3.27614	9.33738	0.00259583	0.00632982
RCN1	1.83494	7.22704	34.0622	2.52217e-08	1.92103e-07
MAD2L2	1.83463	6.36591	23.3612	2.91652e-06	1.48645e-05
PBX3	1.83455	5.34955	26.8129	6.09328e-07	3.59118e-06
CALHM5	1.83433	2.36958	10.6177	0.00134491	0.00354594
KRT10	1.83372	5.53824	28.828	2.48029e-07	1.56863e-06
WDR34	1.83355	6.27077	26.0659	8.52662e-07	4.85889e-06
C19orf48	1.83296	5.67873	24.9496	1.41285e-06	7.71338e-06
ADAMTS5	1.83249	2.72207	9.74362	0.00210459	0.00527002
SAT1	1.83057	8.72648	14.2115	0.000222964	0.000719034
CTNNAL1	1.82912	5.14124	30.4596	1.20742e-07	8.10367e-07
RPS29	1.82904	8.25352	16.56	7.11414e-05	0.000259892
CLSPN	1.82668	2.81635	11.1864	0.00100747	0.00274324
TP53INP1	1.82375	5.33113	39.6888	2.32342e-09	2.09278e-08
PLOD1	1.8232	7.83377	21.9589	5.5655e-06	2.6655e-05
PYCR1	1.8227	5.3864	24.6254	1.63713e-06	8.77502e-06
RPL21	1.8224	8.58075	20.7733	9.65678e-06	4.36369e-05
KDELR2	1.82005	8.0801	36.8224	7.75938e-09	6.41873e-08
NEURL3	1.81892	1.02302	9.48178	0.002409	0.00592305
MSH5	1.81876	2.4166	9.5136	0.00236971	0.00584393
MAN2B1	1.81594	6.33327	26.0492	8.59112e-07	4.89e-06
FOXS1	1.81592	2.04335	11.1175	0.00104324	0.00282874
TLR1	1.81518	3.87901	15.08	0.000145749	0.0004927
HPSE	1.81333	3.59582	10.4516	0.00146382	0.00381863
NRP1	1.81274	6.59951	12.2131	0.000600768	0.00173039
CDA	1.81192	1.62392	13.5519	0.000308613	0.000958282
PPP4C	1.81048	6.91755	51.471	1.95827e-11	2.38326e-10
TRIM47	1.81041	7.02252	18.2342	3.19325e-05	0.000127756
GNAI3	1.8104	7.07474	101.667	3.76912e-19	1.42658e-17
GGH	1.81033	5.55615	20.4304	1.1335e-05	5.0511e-05
HNMT	1.81009	6.29701	14.4331	0.000199976	0.000653155
AGTRAP	1.80927	5.73691	25.728	9.9311e-07	5.58398e-06
RPL9	1.80757	9.41249	12.1583	0.000617464	0.00177193
SMIM30	1.80727	5.92902	33.7693	2.86118e-08	2.1591e-07
SLC35F2	1.80723	4.53534	21.9589	5.56537e-06	2.6655e-05
BTK	1.80718	3.87107	14.173	0.000227219	0.000730685
RAP1B	1.80588	6.2003	25.5222	1.08994e-06	6.08678e-06
TXNIP	1.80461	8.32884	21.5037	6.87315e-06	3.22191e-05
RPL10	1.80432	10.0503	29.0431	2.25481e-07	1.4377e-06
ZNRD1	1.80423	4.17103	26.627	6.62372e-07	3.86837e-06
CCDC15	1.80217	2.10137	21.2826	7.61693e-06	3.5259e-05
LSM5	1.8015	5.88359	33.0935	3.83085e-08	2.79826e-07
CROT	1.80091	5.63914	20.6705	1.0132e-05	4.56172e-05
WDR78	1.79952	3.37786	10.9056	0.00116164	0.00311264
NEDD9	1.79926	6.05374	15.5778	0.000114395	0.000397776
DDX39A	1.79587	6.66014	38.1218	4.48175e-09	3.85165e-08
RPS16	1.79489	9.27352	18.6521	2.61863e-05	0.000107201
FBXO4	1.79465	4.10872	26.8151	6.08732e-07	3.58909e-06
B3GNT5	1.78849	4.48304	19.4455	1.7999e-05	7.65424e-05
CLEC2D	1.78809	2.89057	22.68	3.98905e-06	1.97835e-05
TLR5	1.78793	2.86711	9.99367	0.00185064	0.0046969
TNFAIP8L2	1.78681	3.42414	11.65	0.000797164	0.00223306
PILRA	1.78668	3.8582	14.4186	0.000201408	0.000656964
LILRB4	1.78406	5.68329	11.8748	0.000711872	0.00201472
HERC5	1.78345	4.59195	9.75418	0.00209318	0.00524741
OST4	1.78266	7.18451	24.676	1.59989e-06	8.59413e-06
STK32A	1.78092	5.05549	13.7284	0.000282838	0.000886431
SLC39A1	1.77972	7.33399	50.0782	3.3952e-11	4.01323e-10
MED20	1.77869	4.9144	18.7688	2.47783e-05	0.000101916
DERA	1.77768	5.5141	31.0956	9.13665e-08	6.24542e-07
TMEM204	1.77654	4.54338	17.6219	4.27503e-05	0.000165835
B4GALT1	1.77503	5.52797	8.68693	0.00364073	0.00850098
HK2	1.7748	6.22426	11.6927	0.000780199	0.00219009
P3H4	1.7746	5.47016	32.0803	5.94567e-08	4.19599e-07
POLR2J	1.77419	6.27494	37.1728	6.68936e-09	5.58352e-08
TMEM35B	1.77168	2.31586	17.9144	3.71814e-05	0.00014642
POC1A	1.77107	3.83221	18.6612	2.60732e-05	0.000106767
ENG	1.77063	7.06909	20.7039	9.97493e-06	4.49509e-05
PSTPIP2	1.76997	2.22117	10.8396	0.00120128	0.0032084
CD4	1.7699	6.60358	13.136	0.000379205	0.00115209
ADAP2	1.76922	4.86524	16.9401	5.92579e-05	0.000221286
NEMP1	1.7685	5.23687	44.0524	3.83443e-10	3.87343e-09
GALM	1.76708	4.08245	24.4952	1.73712e-06	9.26734e-06
PARP12	1.76707	5.04904	14.7738	0.00016925	0.000563578
IGSF6	1.76679	4.42374	10.8997	0.00116517	0.00311983
CSNK2A3	1.76678	0.109799	30.6251	1.12283e-07	7.58753e-07
LST1	1.76579	4.70533	9.3348	0.00259931	0.00633725
FYB1	1.76532	5.13175	9.28122	0.00267245	0.00649525
GPR157	1.76475	1.7315	10.2238	0.00164471	0.00423084
BBOX1	1.76394	5.89607	10.2642	0.00161099	0.00415638
PLEKHF2	1.76214	4.75199	45.7614	1.91392e-10	2.02605e-09
CLEC4A	1.76147	2.14595	10.5213	0.00141269	0.00370286
TPST1	1.7599	6.76633	20.8136	9.47705e-06	4.29033e-05
S1PR2	1.75979	3.75891	13.5643	0.000306719	0.0009532
RFC2	1.75883	5.96132	36.1075	1.05118e-08	8.50544e-08
CIITA	1.75839	4.69269	9.93181	0.00191039	0.00483115
MSI1	1.75668	5.4823	24.692	1.58826e-06	8.54149e-06
TRAIP	1.75641	3.18626	18.5712	2.72098e-05	0.000110893
RPS11	1.7558	10.1508	18.2179	3.21803e-05	0.000128678
VANGL1	1.7552	3.73907	12.351	0.000560676	0.00162631
SELENON	1.75462	8.52133	23.4907	2.74845e-06	1.40937e-05
HEY1	1.75422	7.12157	21.3497	7.38304e-06	3.4305e-05
GLIPR1	1.75374	5.68461	9.19674	0.00279211	0.0067495
TFEC	1.75358	3.23244	10.2457	0.00162633	0.00419159
CGAS	1.75172	2.49141	13.4504	0.000324492	0.00100191
TMSB4X	1.75158	11.4727	17.0198	5.70329e-05	0.000214166
SPI1	1.75132	5.70122	13.4156	0.000330135	0.00101764
ABI3	1.75098	4.84653	15.3221	0.000129532	0.000443841
BACE2	1.75036	5.13759	11.4195	0.000895425	0.00247829
REEP4	1.74881	4.58909	39.3831	2.64001e-09	2.35925e-08
BORA	1.74807	2.15596	27.179	5.17118e-07	3.08458e-06
SNX7	1.74733	5.03421	27.667	4.15738e-07	2.52566e-06
SYTL3	1.74648	2.89263	14.8546	0.000162695	0.000543137
HMGN2	1.74629	8.15083	27.4064	4.67078e-07	2.80987e-06
TMCO4	1.74521	4.03081	16.0856	8.94439e-05	0.000318575
ECT2	1.74396	5.06338	22.3769	4.58754e-06	2.23989e-05
PCDH12	1.74357	4.90969	13.5402	0.000310399	0.000962412
ITGB3BP	1.74276	4.24241	27.1398	5.2626e-07	3.13531e-06
CNPY4	1.74225	5.36579	33.4742	3.24957e-08	2.41418e-07
RPL36A	1.74181	5.74192	22.8883	3.62425e-06	1.81139e-05
NFE2L3	1.74178	3.93071	9.12616	0.00289628	0.0069717
RPL12	1.7415	8.89139	27.4244	4.63336e-07	2.7919e-06
SOAT1	1.73907	5.92436	46.7176	1.30073e-10	1.41299e-09
RBPMS	1.73901	4.24991	10.2995	0.00158218	0.00408918
RPS8	1.73848	9.79006	18.7466	2.50393e-05	0.000102875
CSAG1	1.73835	0.479068	8.38197	0.00427104	0.00979669
IL20RB	1.73793	0.268239	15.1654	0.000139803	0.000475728
IL10RA	1.73743	5.17286	8.9403	0.00319011	0.00758645
BTG3	1.73462	5.82269	28.8791	2.42482e-07	1.53683e-06
TCIRG1	1.73169	5.37998	13.9991	0.000247514	0.00078909
STK38	1.73058	5.37847	40.2685	1.8246e-09	1.66886e-08
CTSZ	1.72923	7.42578	9.20684	0.00277752	0.00672256
DNAAF5	1.72916	5.85126	48.2414	7.05544e-11	7.97049e-10
GPSM3	1.72886	5.15586	15.45	0.000121725	0.000420201
GALK1	1.7267	5.06704	24.2522	1.94045e-06	1.0245e-05
EDEM2	1.72662	5.42648	33.5231	3.18172e-08	2.36971e-07
DSE	1.72402	5.10628	11.9245	0.000694315	0.00197107
MANF	1.7213	5.94713	33.346	3.4346e-08	2.53509e-07
ZNF114	1.7203	1.95511	12.4976	0.000521084	0.00152311
VASP	1.71801	5.86583	36.4451	9.10658e-09	7.44988e-08
HMG20B	1.71745	6.14865	53.7761	7.93875e-12	1.01984e-10
LIMS1	1.71733	6.32378	27.6936	4.10839e-07	2.49795e-06
SDHAF3	1.71526	4.70038	10.7751	0.00124135	0.00330469
AEN	1.71482	5.43968	21.3593	7.35028e-06	3.4185e-05
CD300C	1.71468	2.22565	10.1603	0.00169905	0.00435173
ZNF69	1.71434	2.34173	23.6457	2.56006e-06	1.32285e-05
MTMR11	1.71323	4.85655	18.1514	3.32144e-05	0.000132348
IFIH1	1.71217	4.58728	11.2396	0.000980705	0.00267677
NLRC5	1.71128	5.04692	14.7261	0.000173244	0.000575239
SLC15A3	1.71122	5.26598	14.1457	0.000230283	0.000739735
PARVG	1.71009	4.66777	12.8222	0.00044322	0.00131843
PRKD1	1.7097	5.09774	35.5654	1.32441e-08	1.04924e-07
LYN	1.70921	5.78953	16.8417	6.2124e-05	0.000230535
C7orf31	1.70732	2.88913	19.8068	1.51851e-05	6.57667e-05
MR1	1.70666	5.32011	20.8976	9.11292e-06	4.1445e-05
UST	1.70624	5.71543	12.5059	0.000518926	0.00151837
GRN	1.7053	8.21477	24.5941	1.66065e-06	8.89145e-06
UNC93B1	1.70505	5.37295	19.1704	2.04924e-05	8.60334e-05
SSR4	1.70473	7.49778	24.3265	1.8758e-06	9.94626e-06
NBPF26	1.70458	2.18565	14.8192	0.000165536	0.000552372
MVB12A	1.70312	5.50388	42.6207	6.89455e-10	6.69504e-09
ALOX5	1.70247	4.93534	8.72466	0.0035697	0.00835489
LXN	1.70189	3.09288	11.587	0.000822853	0.00229806
MCM3	1.70039	6.58062	29.3142	2.00004e-07	1.2874e-06
THBS3	1.69981	5.28072	12.3843	0.000551434	0.00160359
RIPK3	1.69962	1.69101	11.2631	0.00096909	0.00265143
RPL13A	1.69832	10.5004	18.029	3.52059e-05	0.000139494
SLC39A8	1.69682	5.43013	10.9975	0.00110872	0.00298706
EHD2	1.69672	6.82283	12.9395	0.00041808	0.00125348
RPS13	1.69657	8.51171	23.2557	3.06127e-06	1.55469e-05
IFITM3	1.69522	8.57646	9.88136	0.00196058	0.00494861
ALG6	1.69502	4.43107	26.8724	5.93287e-07	3.50641e-06
PFN1	1.69424	9.01055	42.8337	6.31639e-10	6.17412e-09
ZFP36L2	1.69194	8.01657	23.7569	2.43306e-06	1.26295e-05
NPL	1.69062	5.39538	13.4054	0.000331795	0.00102254
IGDCC4	1.68995	5.78821	12.9913	0.000407456	0.0012261
CASP2	1.68907	5.6937	30.4292	1.22363e-07	8.20504e-07
TRAM2	1.68901	4.97047	15.5359	0.000116747	0.000405003
APLN	1.68893	7.22548	10.8649	0.0011859	0.00317133
PIK3R6	1.68808	2.10083	10.5137	0.00141815	0.00371455
SEC11A	1.68636	6.84655	40.0409	2.00609e-09	1.82921e-08
PQLC3	1.68332	4.32429	14.372	0.000206065	0.000670381
ZNF28	1.68302	4.15005	28.5418	2.81615e-07	1.7637e-06
NOP10	1.6829	6.17952	22.7082	3.93751e-06	1.95476e-05
ANGPTL2	1.68247	6.78046	13.1064	0.000384817	0.00116603
CCR1	1.68241	4.63097	8.6683	0.00367636	0.00857604
ZNF367	1.68169	3.7748	11.8601	0.000717153	0.00202773
PLGRKT	1.68042	4.42076	24.8227	1.49666e-06	8.11917e-06
CCDC18	1.67972	2.14329	20.895	9.1238e-06	4.14817e-05
HSPB6	1.67966	5.72847	9.936	0.00190628	0.00482158
NUP160	1.67953	5.97207	57.114	2.18468e-12	3.06166e-11
WDR62	1.67899	4.14964	9.7562	0.002091	0.00524309
FAM129B	1.67891	7.15113	12.0213	0.000661405	0.00188778
LGALS9	1.67753	6.06146	13.2528	0.00035786	0.00109534
DENND2A	1.67733	7.1886	14.818	0.000165631	0.000552563
RPL35	1.6763	8.89609	14.2052	0.000223647	0.00072092
RND3	1.67608	5.79891	10.4105	0.00149488	0.00389074
TRAM1	1.67415	7.59011	30.1091	1.40853e-07	9.36003e-07
SULT1C4	1.67325	4.34471	10.3586	0.00153503	0.00398473
GTF2H2C	1.6731	2.36902	36.8272	7.7437e-09	6.40934e-08
ARSD	1.6726	5.34192	20.6932	1.00251e-05	4.51494e-05
RPS27	1.67252	8.97685	22.2189	4.93486e-06	2.39367e-05
TCTN1	1.67075	6.04756	31.7243	6.9426e-08	4.84868e-07
RPS27L	1.67015	6.07277	16.6162	6.92426e-05	0.000254021
NOTCH3	1.66925	7.23883	12.106	0.000633874	0.0018148
MCM7	1.66917	7.49817	17.9449	3.66459e-05	0.000144428
PFN4	1.66878	0.340711	15.1186	0.000143033	0.000484604
LSM7	1.66875	6.09951	21.1653	8.04434e-06	3.70866e-05
HEXB	1.66835	6.7275	21.0237	8.59258e-06	3.93324e-05
CSPG4	1.66626	7.34151	9.21	0.00277297	0.00671309
TPM4	1.66567	8.75578	20.768	9.68072e-06	4.37317e-05
RFC4	1.66532	4.73493	26.6158	6.65711e-07	3.88021e-06
POFUT1	1.66424	6.76688	39.2875	2.74768e-09	2.4481e-08
CNTLN	1.66386	3.61351	15.8632	9.96096e-05	0.000351232
DDX60L	1.66306	4.35434	18.065	3.46079e-05	0.000137493
FAM114A1	1.66074	5.33213	17.0742	5.55631e-05	0.000209444
HCK	1.65943	5.05456	9.71391	0.00213705	0.00533955
TPT1	1.65754	11.1467	14.4174	0.000201524	0.000657172
TRIM4	1.65573	5.83367	32.9086	4.14993e-08	3.00758e-07
JAM2	1.65521	7.33898	25.4401	1.13121e-06	6.30061e-06
SETSIP	1.65483	-0.988106	24.3146	1.88603e-06	9.98975e-06
E2F5	1.65248	4.45335	29.777	1.6304e-07	1.06621e-06
SEC61A1	1.65047	8.85537	57.8735	1.63332e-12	2.33994e-11
NFAM1	1.65038	4.22399	9.71699	0.00213366	0.00533289
ORMDL2	1.64978	4.45582	24.1084	2.07207e-06	1.0901e-05
TMX1	1.64802	6.27818	34.9906	1.69321e-08	1.32162e-07
GAB3	1.648	3.29429	17.0579	5.59997e-05	0.000210768
ARHGAP42	1.64765	3.99533	24.6452	1.62245e-06	8.709e-06
HIST1H2BK	1.64568	3.58905	8.77618	0.00347498	0.00815772
NUDT1	1.64347	4.84002	28.6945	2.63168e-07	1.65588e-06
NUP205	1.64259	6.41773	50.1302	3.32591e-11	3.93762e-10
SCARF2	1.64243	4.23436	10.5637	0.00138244	0.00363323
PRKD3	1.64225	6.06748	50.1643	3.28139e-11	3.88801e-10
CCZ1B	1.64199	4.05026	33.232	3.60814e-08	2.64865e-07
F11R	1.64138	4.36214	17.6753	4.16746e-05	0.000162002
C1orf53	1.64125	2.22437	10.7876	0.00123346	0.00328722
IRF7	1.64089	4.57084	11.9779	0.000675948	0.00192372
SPATA6	1.64089	5.51321	17.4732	4.58991e-05	0.000176891
PMFBP1	1.63978	0.950042	12.3277	0.000567271	0.00164346
ADAMTSL4	1.63942	3.50527	9.01174	0.00307371	0.00734386
PGM2	1.6388	5.13786	63.2982	2.10576e-13	3.39837e-12
HCST	1.63772	2.5779	9.18468	0.00280962	0.00678851
HIF1A	1.63715	8.28907	20.7225	9.88894e-06	4.45906e-05
SUGCT	1.63626	2.25771	10.5668	0.00138025	0.00362876
PTP4A3	1.63542	5.79909	12.0566	0.000649785	0.00185605
ERGIC3	1.63433	8.24429	36.2931	9.71424e-09	7.9033e-08
DHRS3	1.63318	6.45526	14.0163	0.000245418	0.000783251
MAP3K1	1.63281	5.07926	17.4555	4.6289e-05	0.000178161
RPL5	1.63274	9.58652	16.9506	5.89588e-05	0.000220503
MCM6	1.63256	6.04171	26.4305	7.2354e-07	4.19087e-06
RPS15	1.63182	8.74696	26.0897	8.4356e-07	4.81816e-06
MTFP1	1.63181	2.18025	14.2128	0.000222819	0.000718723
TRIB2	1.62898	7.69394	10.6531	0.00132085	0.00348935
RPL17	1.62888	5.75302	17.1052	5.47444e-05	0.000206842
ARHGEF6	1.62716	7.30474	25.2114	1.25468e-06	6.94649e-06
TWSG1	1.62633	6.46212	16.2479	8.26982e-05	0.000296835
TRIM73	1.62615	-0.629239	10.6619	0.00131495	0.00347562
FGL2	1.62581	5.09067	9.50584	0.00237924	0.00586351
MORC4	1.62468	4.5294	33.0279	3.94099e-08	2.87163e-07
CBX3	1.62391	8.01186	35.7826	1.20721e-08	9.65178e-08
TRIM38	1.62236	4.17906	12.5155	0.000516451	0.00151226
RNFT1	1.62209	3.93933	32.5084	4.9363e-08	3.5308e-07
HSD17B10	1.62208	6.65199	43.0697	5.73306e-10	5.63745e-09
FAM57A	1.62119	5.26508	28.6421	2.69355e-07	1.69409e-06
RASGRP4	1.62043	2.54644	10.9513	0.00113503	0.00304928
GLIPR2	1.62017	6.65834	16.6712	6.74349e-05	0.000247696
NAGA	1.61944	5.84541	29.0901	2.20844e-07	1.41178e-06
GLA	1.61837	4.81102	44.5723	3.10182e-10	3.17234e-09
P4HA1	1.61753	6.30787	15.4333	0.000122712	0.000422921
HEBP2	1.61707	5.22312	25.0036	1.37868e-06	7.55669e-06
PPIB	1.61481	7.76209	26.0198	8.7056e-07	4.95326e-06
CASP3	1.61242	6.01936	25.4471	1.12763e-06	6.28544e-06
PPIA	1.61183	9.73049	29.5029	1.83998e-07	1.19324e-06
CEP152	1.61099	2.41611	16.2527	8.25079e-05	0.000296296
ALDH3B1	1.61068	4.31844	12.1048	0.000634266	0.00181487
PLA2G4A	1.6105	4.14439	13.5853	0.000303561	0.000944375
NBPF19	1.60988	3.43492	22.6455	4.05292e-06	2.00599e-05
NRP2	1.60966	7.01768	9.25715	0.002706	0.006566
NBPF9	1.60916	3.79844	33.2124	3.63874e-08	2.66715e-07
RIN3	1.60866	5.2429	15.1637	0.000139922	0.000475916
ITGB1	1.60572	7.46178	16.7527	6.48407e-05	0.000239714
TCN2	1.60335	5.94207	19.0587	2.16031e-05	9.02355e-05
IKBKE	1.60331	3.50978	16.3685	7.8023e-05	0.000282385
MOV10	1.60221	5.6513	23.6219	2.58814e-06	1.33549e-05
PTGFRN	1.6021	7.08967	16.0475	9.11063e-05	0.000323951
RAB31	1.60187	8.79373	28.5214	2.84189e-07	1.77831e-06
LAPTM4A	1.60058	8.31914	28.5499	2.80606e-07	1.75813e-06
BRI3	1.59956	6.67919	30.7109	1.08135e-07	7.31392e-07
HIST1H4I	1.59929	2.4308	12.1531	0.000619073	0.00177517
PRICKLE3	1.59917	2.54838	18.3793	2.98039e-05	0.000120215
CKAP2	1.59702	5.6507	19.0098	2.21081e-05	9.19554e-05
EFNB1	1.59666	5.32158	19.6119	1.6643e-05	7.13705e-05
RPL7A	1.59653	9.89326	20.0886	1.33033e-05	5.84202e-05
RPL27	1.59551	9.20525	13.5476	0.00030926	0.000960089
HLA-F	1.59482	5.2549	9.72935	0.00212012	0.00530353
CCNJL	1.59339	2.60297	17.1596	5.33342e-05	0.000202047
UBE2S	1.59105	5.89504	11.9771	0.000676228	0.00192415
TSPAN4	1.58927	5.14192	26.5782	6.77048e-07	3.94164e-06
ENKUR	1.58922	4.26897	11.3403	0.000932021	0.00256232
COLGALT1	1.58847	6.97625	21.5823	6.62687e-06	3.11931e-05
FTL	1.5879	11.8999	10.1395	0.00171726	0.00439227
TMEM99	1.58746	3.72939	20.0681	1.34318e-05	5.89512e-05
ZNF480	1.58487	4.26477	45.6237	2.02368e-10	2.13005e-09
RPL7	1.58378	9.10902	30.916	9.88363e-08	6.72496e-07
UBE2T	1.58297	4.50706	9.48525	0.00240469	0.00591441
MCM8	1.58159	3.96113	19.6377	1.64421e-05	7.06319e-05
RPL32	1.58142	9.64342	18.438	2.89854e-05	0.00011731
PABPC1	1.58046	9.06813	32.2441	5.53676e-08	3.93179e-07
SLC38A6	1.58017	3.73114	24.2127	1.97576e-06	1.04128e-05
DAP	1.57929	7.2616	55.8439	3.56111e-12	4.83495e-11
IRF1	1.57873	5.50971	11.1697	0.00101603	0.00276453
PHF19	1.57864	6.55127	17.4014	4.75017e-05	0.000182166
CD40	1.57856	3.46722	11.2152	0.000992866	0.00270647
NCAPG2	1.57844	5.26322	17.9873	3.59128e-05	0.00014184
CIAO2A	1.57834	5.57942	24.0273	2.15017e-06	1.12838e-05
CD37	1.57597	5.14985	9.63739	0.00222303	0.00552206
STXBP4	1.57572	3.74755	41.5309	1.08069e-09	1.01672e-08
CD320	1.57548	6.29422	25.529	1.08661e-06	6.07279e-06
SLC22A18	1.5748	3.79675	9.0887	0.00295318	0.00708563
FLT3LG	1.57437	1.44064	18.0484	3.48823e-05	0.000138472
COQ2	1.57353	3.74234	45.9409	1.77983e-10	1.89358e-09
TXNDC17	1.57345	5.47186	18.7935	2.44897e-05	0.000100897
KCNJ8	1.57286	4.29413	13.7538	0.000279319	0.00087633
MPZL1	1.57126	7.09975	31.9986	6.16065e-08	4.33325e-07
FAAP24	1.57068	2.08826	32.9776	4.02786e-08	2.92772e-07
AMDHD1	1.57013	0.227213	9.64501	0.00221432	0.00550567
GLMP	1.56932	5.37807	21.7595	6.10405e-06	2.89532e-05
DISP1	1.56854	3.98576	41.3829	1.14892e-09	1.07692e-08
RNASE4	1.56548	0.0480628	10.0054	0.00183954	0.00467275
SCRG1	1.56507	7.60295	9.70208	0.00215012	0.00536497
RP9	1.56451	3.94374	43.4907	4.82437e-10	4.81105e-09
TMEM60	1.56422	4.60129	34.7627	1.86687e-08	1.44688e-07
NAIP	1.56416	1.26878	9.7696	0.00207662	0.00521234
TMPO	1.56414	6.77011	22.7851	3.80062e-06	1.89378e-05
RIT1	1.56409	5.55993	61.113	4.77742e-13	7.33414e-12
NEK6	1.56394	7.05254	13.188	0.000369542	0.00112574
RPLP1	1.56335	9.79636	21.3123	7.5125e-06	3.47974e-05
TGFB1	1.56302	6.53464	15.5669	0.000115001	0.000399602
PTTG1IP	1.56268	9.02603	43.8072	4.23834e-10	4.25429e-09
ZC3HAV1	1.56224	5.90215	29.4017	1.92411e-07	1.24236e-06
PYURF	1.56209	2.5533	23.8567	2.32448e-06	1.21255e-05
C5orf63	1.56101	2.41616	12.8406	0.000439163	0.00130794
SYK	1.56076	5.15669	10.4307	0.00147953	0.0038569
FILIP1L	1.56037	5.0256	12.2126	0.0006009	0.00173044
CXorf21	1.56009	1.74274	9.1709	0.00282979	0.00683167
MGME1	1.55959	4.55003	49.3958	4.45199e-11	5.2054e-10
MND1	1.55934	2.02106	10.3563	0.00153689	0.00398885
LPAR6	1.55866	5.27247	15.2226	0.000135961	0.000464218
ARSE	1.55797	2.7323	12.2819	0.000580411	0.00167665
HCLS1	1.55616	6.46763	9.67751	0.00217752	0.00542328
ATP8B3	1.55452	1.35905	14.9456	0.000155625	0.000522242
GJA4	1.55279	3.39766	11.5846	0.000823853	0.0023004
PARP14	1.55174	6.14475	12.3602	0.000558117	0.00162048
MYL6	1.55042	9.8906	16.6693	6.74941e-05	0.000247852
ITGA7	1.5499	7.8012	8.85528	0.00333456	0.00788183
RPA3	1.54975	5.11027	19.0302	2.18959e-05	9.12011e-05
PTPN12	1.54965	6.76445	36.2786	9.77428e-09	7.94341e-08
TMEM216	1.5482	4.14662	11.3092	0.000946784	0.0025976
VKORC1	1.54739	5.23278	22.9156	3.57906e-06	1.79243e-05
EHD4	1.54729	5.65963	19.8168	1.51141e-05	6.55357e-05
FHL3	1.54656	5.30592	28.2786	3.16567e-07	1.96596e-06
RAI14	1.54655	5.21503	15.459	0.000121189	0.000418744
CCDC102B	1.54643	3.88929	16.7127	6.61013e-05	0.000243568
TP53I13	1.54606	5.35655	27.1665	5.20017e-07	3.10062e-06
CDK2AP1	1.54574	8.0443	31.4396	7.8611e-08	5.44391e-07
RPL27A	1.54367	9.26374	14.8889	0.000159996	0.000534849
FAM110A	1.5436	3.09693	14.1977	0.000224478	0.000723127
GEM	1.54224	5.342	8.50147	0.00401165	0.00926762
PIK3R5	1.54114	4.08866	9.58883	0.00227943	0.00564479
PRKD2	1.54083	5.23429	30.8997	9.95467e-08	6.76707e-07
MAPKAPK3	1.53967	5.87275	27.2273	5.06046e-07	3.02097e-06
SMCO4	1.53874	3.1303	13.2776	0.000353478	0.00108391
RPN2	1.53784	8.49054	51.4843	1.94801e-11	2.37273e-10
DCAF13	1.53732	5.62231	42.7321	6.58577e-10	6.41202e-09
WAS	1.53564	4.48184	11.0443	0.00108267	0.0029238
HELZ2	1.53547	5.25999	9.04225	0.00302533	0.00723878
DPM3	1.53423	5.15922	13.9388	0.000254966	0.000809014
GALNT10	1.53395	6.75145	16.8092	6.31035e-05	0.000233642
FJX1	1.53305	6.40477	10.094	0.00175777	0.00448426
CRYZ	1.53224	5.54904	16.7242	6.57359e-05	0.000242419
DUSP6	1.53215	6.57575	10.4651	0.00145378	0.00379443
ESAM	1.5321	5.95221	14.9848	0.000152679	0.00051329
TRIM14	1.53133	5.55514	21.6087	6.54616e-06	3.08524e-05
COMMD10	1.52989	5.24367	14.9167	0.000157834	0.000528101
UXT	1.52879	5.87052	18.7824	2.46192e-05	0.000101346
MOB1A	1.52664	6.94423	38.3754	4.02818e-09	3.50253e-08
TEAD4	1.52663	3.25117	8.95737	0.0031619	0.00753025
IL13RA1	1.52638	6.66367	13.9313	0.000255914	0.000811839
RAD54B	1.52598	2.10245	24.7791	1.5266e-06	8.25437e-06
TIFA	1.52459	3.4317	9.34872	0.00258064	0.00629902
ZNF530	1.52228	3.12092	16.7123	6.61135e-05	0.000243568
DOK1	1.52177	4.85144	37.4357	5.98563e-09	5.03589e-08
IL18BP	1.52093	4.65507	14.3812	0.000205136	0.000667799
TMEM217	1.51957	1.12112	9.67661	0.00217853	0.00542488
CLIC4	1.51913	9.213	19.1828	2.0373e-05	8.55912e-05
RAD18	1.51784	4.35927	25.2496	1.23315e-06	6.83241e-06
RPL23A	1.51735	8.70903	28.9702	2.32882e-07	1.4817e-06
SLC2A9	1.51562	2.2569	15.7833	0.00010354	0.000363359
RUBCNL	1.51484	4.46602	9.75394	0.00209343	0.00524741
DRAM2	1.51422	5.57746	26.6182	6.65012e-07	3.87766e-06
MTBP	1.51371	2.77801	13.4991	0.000316773	0.000980326
RFX4	1.51054	6.71146	9.14435	0.00286906	0.00691732
TMEM51	1.51054	4.5201	21.4245	7.13081e-06	3.32584e-05
GPR160	1.51039	2.27254	8.78243	0.00346368	0.00813601
VAT1	1.50473	7.90029	30.0744	1.43021e-07	9.49562e-07
ACOX2	1.50344	3.59177	8.90898	0.00324256	0.00768647
EEF1G	1.50256	-0.874874	21.9613	5.55925e-06	2.66423e-05
PRIM1	1.50231	3.62045	20.3703	1.16586e-05	5.17657e-05
MGST2	1.50182	4.58659	15.576	0.000114494	0.000398025
STK36	1.50123	5.58582	21.4381	7.08596e-06	3.30805e-05
COTL1	1.50073	8.06922	22.7027	3.94757e-06	1.95909e-05
CLEC1A	1.50058	1.75024	10.7867	0.001234	0.00328807
ARL6IP6	1.49957	4.98461	37.9766	4.76434e-09	4.07322e-08
TWF1	1.49866	6.4921	32.1194	5.84527e-08	4.13302e-07
GLYCTK	1.49857	2.77776	17.3495	4.86967e-05	0.000186458
TNIP2	1.49736	5.03467	40.7032	1.52293e-09	1.4051e-08
NCKAP1L	1.49719	5.72542	8.89221	0.00327101	0.007744
LTB4R	1.49577	3.0196	9.42521	0.0024805	0.00607864
2019-03-03	1.49498	4.35718	15.0305	0.00014931	0.000503104
LRP5	1.49261	5.53517	12.8795	0.000430756	0.00128575
WDR5B	1.49179	3.85953	26.5015	7.00826e-07	4.07046e-06
CREB3L4	1.49107	3.21467	15.8841	9.86049e-05	0.000348268
GSTK1	1.49	7.09833	25.0388	1.3568e-06	7.44779e-06
BRCA1	1.48803	4.27833	18.6471	2.62489e-05	0.000107368
SNRPB	1.48429	7.27623	16.8767	6.10907e-05	0.000227213
RFWD3	1.48391	5.01966	28.6194	2.72084e-07	1.70907e-06
CEBPB	1.48311	5.38147	9.21269	0.00276911	0.00670484
CD302	1.48077	3.53838	11.8875	0.00070737	0.00200276
RPS4X	1.48046	9.85094	16.6838	6.70267e-05	0.000246319
C7orf61	1.48039	2.14596	9.8967	0.00194518	0.00491324
HDAC1	1.47991	6.34121	52.3919	1.36365e-11	1.70014e-10
RFX2	1.47894	4.95084	13.9614	0.000252154	0.00080095
ORC6	1.4788	3.57502	11.0031	0.00110558	0.0029797
IL17RD	1.47843	5.66505	11.2452	0.000977935	0.00267019
ZDHHC12	1.47772	4.34197	17.0825	5.53416e-05	0.000208663
PON2	1.47753	8.58232	12.3771	0.000553424	0.00160875
XRN2	1.47725	6.77827	55.1737	4.6139e-12	6.16812e-11
APOL6	1.47708	5.58957	8.80487	0.00342335	0.00805441
ZNF581	1.47677	4.26565	24.5377	1.70383e-06	9.09919e-06
RMI2	1.47641	3.19422	10.6897	0.0012965	0.0034352
MTHFS	1.47539	1.85763	14.9331	0.000156575	0.0005246
PNP	1.47536	5.7094	20.1764	1.27667e-05	5.62472e-05
GLB1	1.47449	6.24201	32.1533	5.75974e-08	4.08035e-07
NKIRAS2	1.47376	5.97285	43.1616	5.52106e-10	5.45072e-09
ZNF561	1.47305	5.37147	34.1052	2.47591e-08	1.88871e-07
GNS	1.47276	7.87256	12.1678	0.000614549	0.00176528
KCNQ1	1.47273	3.80891	13.0656	0.00039269	0.00118649
ACSM3	1.47253	-0.252906	10.9828	0.00111698	0.00300658
UPP1	1.4725	5.83084	8.50571	0.00400275	0.00925283
LCP2	1.47166	5.32899	11.2785	0.000961569	0.00263377
RPL10A	1.47116	8.88634	17.4819	4.57089e-05	0.00017625
ISG20	1.47024	3.49907	10.7717	0.00124346	0.00330972
VWF	1.46996	7.81047	9.69065	0.00216282	0.00539301
TMEM179B	1.46927	5.52375	24.9473	1.41433e-06	7.71498e-06
TM4SF18	1.46898	4.24321	13.5891	0.000302991	0.000943001
ERBB2	1.46555	6.12344	8.99655	0.0030981	0.00739496
BAX	1.46418	6.11367	29.3735	1.94825e-07	1.2563e-06
WLS	1.46308	8.38545	18.9032	2.32513e-05	9.62238e-05
CDH11	1.46224	6.84011	13.4855	0.000318906	0.000985896
DDX60	1.46141	4.51173	11.7791	0.000747004	0.0021057
TMEM150A	1.46073	4.62957	35.5264	1.34664e-08	1.06629e-07
POLD1	1.46045	4.81924	17.1374	5.39048e-05	0.000204077
GADD45A	1.46021	6.66838	9.03751	0.00303279	0.00725547
P4HB	1.45929	9.04517	24.6911	1.58894e-06	8.54149e-06
ATP10D	1.45922	4.79845	27.1257	5.29611e-07	3.15401e-06
EIF3E	1.45916	7.65304	21.6327	6.47375e-06	3.05438e-05
BLOC1S5	1.45853	3.98562	45.4814	2.14383e-10	2.24851e-09
HMGN1	1.45645	7.20471	41.988	8.94724e-10	8.53158e-09
PDIA6	1.45594	7.64145	24.537	1.70437e-06	9.09919e-06
TOR4A	1.45569	3.44512	11.0864	0.00105984	0.00286896
MAPRE1	1.45508	7.69651	70.461	1.51628e-14	2.79445e-13
PAICS	1.45384	7.77276	14.9537	0.000155013	0.000520679
SERF2	1.45253	8.75292	16.3828	7.74857e-05	0.000280919
ETHE1	1.45201	4.83797	20.5189	1.08756e-05	4.86836e-05
IFNLR1	1.45097	2.33091	9.49846	0.00238833	0.00588101
GGT5	1.4507	5.7498	11.1205	0.00104166	0.00282542
SPAG5	1.45056	4.77978	10.7241	0.00127399	0.00338003
RPL35A	1.45008	8.55474	15.6018	0.00011307	0.000393725
PSME2	1.44987	6.60822	19.2326	1.98995e-05	8.38296e-05
TAPBPL	1.44976	4.70173	15.847	0.000100394	0.000353578
FANCG	1.44892	4.77312	18.4378	2.89886e-05	0.00011731
PGAM4	1.44835	-1.06757	14.4824	0.000195204	0.000638415
CTSB	1.44809	10.6337	8.59064	0.00382869	0.00889355
SDSL	1.44612	4.50823	16.6992	6.65311e-05	0.000244802
MRPL36	1.44529	4.97524	24.0221	2.15531e-06	1.13028e-05
ZNF486	1.44443	3.267	19.037	2.1826e-05	9.09875e-05
C21orf58	1.44341	3.31356	8.75401	0.00351541	0.00824217
CENPQ	1.44321	3.9884	17.8932	3.75593e-05	0.000147759
CALR	1.44154	9.94831	29.4151	1.91279e-07	1.23559e-06
DYRK3	1.44144	3.4067	14.2659	0.000217083	0.000701598
UBALD2	1.44038	6.31446	17.8931	3.75612e-05	0.000147759
ZNF558	1.44019	5.37688	31.6825	7.07028e-08	4.92855e-07
CTSL	1.44015	7.54349	10.8068	0.00122146	0.00325758
PSME1	1.44015	6.939	16.1923	8.49476e-05	0.000303877
FAM124B	1.43906	1.37804	9.4475	0.00245207	0.00602093
EVI2B	1.43894	4.4732	8.38697	0.00425985	0.00977691
ORAI1	1.43825	4.42725	17.5941	4.33213e-05	0.00016783
RPL30	1.43743	8.81593	23.3741	2.89934e-06	1.47956e-05
EPHA1	1.43696	1.01783	9.06503	0.00298973	0.00716749
IQGAP1	1.43487	7.45551	13.7481	0.000280106	0.000878239
MRPL13	1.43409	5.28201	16.2033	8.44999e-05	0.000302349
RPL41	1.43408	8.30507	15.532	0.000116967	0.000405669
UBE2L6	1.43239	7.25885	21.4662	6.99402e-06	3.27132e-05
CAPN5	1.43179	7.05067	10.7634	0.00124873	0.00331956
ZNF700	1.43166	3.80245	29.0625	2.23561e-07	1.4273e-06
DNAAF4	1.43133	0.978133	12.6744	0.000477066	0.00140864
ZNF724	1.42971	1.18833	9.14771	0.00286406	0.00690703
DHRS13	1.42959	3.314	11.1395	0.00103169	0.00280199
ZNF600	1.42926	1.98797	13.1122	0.000383713	0.0011634
PGLS	1.42825	5.97638	34.7805	1.85265e-08	1.43697e-07
RECQL4	1.428	4.51419	9.20231	0.00278405	0.00673663
PLOD3	1.42798	7.13209	14.1983	0.000224414	0.000723079
RUVBL1	1.42748	6.11814	43.5848	4.64209e-10	4.64492e-09
SAP30	1.42637	4.99768	33.9322	2.66731e-08	2.02325e-07
RGS19	1.42332	4.91017	22.4152	4.50706e-06	2.20496e-05
PI4K2B	1.42201	3.56833	26.1112	8.35425e-07	4.77907e-06
USP3	1.42159	4.89748	35.6053	1.30203e-08	1.03318e-07
IQCG	1.4208	5.15438	10.7049	0.00128648	0.00341071
ALG3	1.41838	5.35606	43.6757	4.47258e-10	4.48136e-09
APH1A	1.41802	8.00594	61.1683	4.67893e-13	7.20536e-12
SNRPD2	1.41625	7.65196	13.8948	0.000260559	0.000824993
PECAM1	1.41487	6.88624	16.8602	6.15758e-05	0.000228902
RWDD4	1.41486	3.93642	42.1043	8.52805e-10	8.16343e-09
CTPS2	1.41433	4.98503	41.2986	1.18971e-09	1.11227e-08
RPS6	1.41318	10.0041	12.3485	0.0005614	0.00162809
RPLP2	1.4129	9.02063	21.3887	7.25028e-06	3.37624e-05
RPS21	1.41131	8.41912	10.2613	0.00161338	0.00416037
NUP35	1.4097	4.1453	30.4754	1.19906e-07	8.05486e-07
ETV6	1.40812	5.25372	31.147	8.93337e-08	6.12911e-07
RPS27A	1.40702	9.07453	16.9326	5.94701e-05	0.000221857
TMEM131L	1.40613	3.95876	16.692	6.67625e-05	0.00024547
KIF24	1.40578	2.77614	11.3663	0.000919837	0.00253542
CUBN	1.40491	3.05586	8.4581	0.00410386	0.00944967
LSM8	1.40353	4.55299	55.6192	3.88384e-12	5.24424e-11
POLR2G	1.40306	7.01288	18.4875	2.83119e-05	0.00011488
STX11	1.40287	1.63414	9.60499	0.00226051	0.00560356
NPM1	1.40233	8.6379	33.7411	2.8962e-08	2.18344e-07
CARD8	1.40163	5.39722	45.4621	2.16072e-10	2.26262e-09
SNTB1	1.4008	5.07292	18.0207	3.53462e-05	0.000139966
ZC3HC1	1.39974	5.25656	16.307	8.03704e-05	0.000289402
ZFAND6	1.39956	6.52774	20.8613	9.26868e-06	4.20758e-05
C9orf50	1.39938	1.12904	9.89593	0.00194594	0.00491433
ZNF627	1.39919	5.25807	14.625	0.00018203	0.000601039
APOM	1.39907	2.36193	14.4911	0.000194369	0.000635964
TMEM39A	1.39694	4.5511	23.2256	3.10375e-06	1.57411e-05
TTC38	1.39625	5.1288	21.2595	7.69946e-06	3.56076e-05
PRDM1	1.39556	3.49886	10.6394	0.00133009	0.00350998
YAE1	1.39525	4.52637	17.447	4.64782e-05	0.00017875
CASP7	1.39489	4.16235	11.9432	0.000687832	0.00195566
TGFBR1	1.39272	6.47776	22.1256	5.15229e-06	2.48691e-05
SMIM4	1.39173	3.75199	16.599	6.98186e-05	0.00025589
LGALS3BP	1.39172	8.79937	11.3581	0.000923653	0.00254356
NECTIN2	1.39098	6.21767	19.6978	1.59836e-05	6.89021e-05
FANCE	1.39029	3.54215	23.2166	3.11665e-06	1.58011e-05
ECI2	1.38901	6.53277	27.2329	5.04777e-07	3.0146e-06
DHRS4L2	1.38813	3.72796	21.1654	8.04384e-06	3.70866e-05
BCL7C	1.38802	5.74326	29.6285	1.74079e-07	1.13239e-06
METRN	1.38789	7.96502	10.6761	0.00130547	0.00345489
ZSWIM4	1.38781	4.42432	18.3096	3.08071e-05	0.000123923
SP110	1.38696	3.05482	15.4324	0.000122768	0.000423013
POP5	1.38694	5.12994	24.9092	1.43902e-06	7.84385e-06
NAGS	1.38521	1.46095	16.0672	9.02447e-05	0.000321041
TCEAL9	1.38511	6.09177	22.4432	4.44924e-06	2.17739e-05
TBXAS1	1.38386	5.19554	8.91131	0.00323863	0.00767962
GNB4	1.38297	6.34876	20.9036	9.08722e-06	4.13408e-05
DSN1	1.38063	4.60304	18.6377	2.63658e-05	0.000107786
MAGT1	1.38016	7.07334	17.6867	4.14482e-05	0.000161334
NBPF15	1.37938	3.98431	18.7953	2.44694e-05	0.000100842
ZNF813	1.37892	2.70581	31.3937	8.02004e-08	5.54101e-07
SNAPIN	1.3778	6.21681	17.9878	3.59037e-05	0.00014184
ZNF677	1.37676	4.81938	14.0228	0.000244637	0.000781265
C15orf39	1.37534	4.75044	17.326	4.92489e-05	0.000188329
RBM43	1.3753	3.9818	25.2101	1.25542e-06	6.94798e-06
LAP3	1.37447	7.47741	20.2374	1.24073e-05	5.47616e-05
POU3F2	1.37434	6.36385	9.72816	0.00212142	0.00530588
SZRD1	1.37414	7.25353	54.1108	6.96904e-12	9.04691e-11
MFSD1	1.37373	6.40983	22.2334	4.90184e-06	2.37922e-05
RPS28	1.37293	7.98419	22.0702	5.286e-06	2.54217e-05
ARMCX6	1.37222	4.4548	30.4418	1.21688e-07	8.16348e-07
MRPL11	1.37196	5.33035	19.502	1.75268e-05	7.46844e-05
PSMC3IP	1.36977	3.18684	18.3069	3.08475e-05	0.000124018
SH3BP2	1.36856	6.74045	25.0684	1.33873e-06	7.35407e-06
IRAK4	1.36848	4.74101	23.7308	2.46233e-06	1.27591e-05
RAMP2	1.36842	4.52651	11.4695	0.0008731	0.00242511
PTPN6	1.36618	4.99745	11.1932	0.00100401	0.00273432
TMEM67	1.3654	4.2343	14.2235	0.000221645	0.000715093
RREB1	1.36534	4.29387	15.1017	0.000144215	0.000488049
PRIMPOL	1.36509	4.15601	32.7265	4.49075e-08	3.23873e-07
DHX40	1.36428	6.55384	39.8046	2.21383e-09	1.99893e-08
SLC50A1	1.36284	4.27438	15.5792	0.000114319	0.000397605
DNASE2	1.36174	6.31293	25.208	1.25661e-06	6.95097e-06
TNFRSF14	1.361	5.00001	11.7584	0.000754822	0.00212611
RPL18	1.3598	9.18847	13.5658	0.000306494	0.000952699
HLA-E	1.35897	9.33588	11.999	0.000668825	0.00190602
GSDME	1.35884	6.24455	24.6314	1.63271e-06	8.76086e-06
PFKFB4	1.35851	5.04323	10.6709	0.00130898	0.00346291
RPL24	1.35726	8.91784	11.519	0.000851572	0.00237066
LMAN2	1.35437	7.23799	30.7783	1.04983e-07	7.11374e-07
TANC1	1.3541	6.24014	23.7708	2.41768e-06	1.25762e-05
SELENOF	1.35393	7.98033	12.3775	0.000553309	0.00160873
ABHD14B	1.3535	5.05099	20.9729	8.79862e-06	4.01637e-05
RECQL	1.35347	4.57738	21.8828	5.76495e-06	2.75122e-05
NME1	1.35268	6.77686	12.1325	0.000625503	0.00179257
LMAN2L	1.35244	5.46447	39.621	2.39019e-09	2.14638e-08
RPL26L1	1.35244	4.89676	20.7274	9.86618e-06	4.45015e-05
CCZ1	1.35209	4.08767	18.8005	2.44086e-05	0.000100675
RHPN2	1.35093	5.4339	10.0584	0.00179017	0.00455671
TCTN2	1.35091	4.85512	14.2687	0.000216778	0.000700764
EBPL	1.34972	4.24497	19.8587	1.48195e-05	6.4277e-05
DOK5	1.34966	5.59543	10.3962	0.00150585	0.00391722
PPP1R35	1.34954	4.29402	19.3141	1.91493e-05	8.09458e-05
CASP8	1.3494	3.7894	16.0316	9.18104e-05	0.00032575
COA4	1.34927	5.87971	23.7631	2.42617e-06	1.26026e-05
TCEA1	1.34879	6.70263	48.3955	6.63383e-11	7.51141e-10
CCDC125	1.34853	4.06359	16.4162	7.62481e-05	0.000276907
HESX1	1.34848	0.908416	11.4273	0.000891931	0.00247046
CPNE3	1.3483	7.13963	29.8158	1.60276e-07	1.04988e-06
SRI	1.34793	8.7005	14.4134	0.000201918	0.000658189
LIN9	1.34704	3.0254	15.7134	0.000107111	0.000374296
SEC61B	1.34571	6.18663	29.6358	1.73518e-07	1.13023e-06
DPH5	1.34508	4.98333	24.7748	1.52961e-06	8.26763e-06
ARF4	1.34499	8.02729	24.9862	1.38955e-06	7.60708e-06
ZDHHC4	1.34472	6.30607	33.4974	3.21731e-08	2.39261e-07
RRAS2	1.34376	4.14481	17.2045	5.21989e-05	0.000198176
LPCAT3	1.34297	3.91535	25.1614	1.28342e-06	7.06858e-06
TSEN34	1.34143	5.85721	38.1371	4.45291e-09	3.83132e-08
IFT52	1.341	5.82768	23.7646	2.42447e-06	1.25982e-05
WDHD1	1.34035	3.60549	12.9564	0.000414594	0.0012453
RPL36	1.33896	8.51562	12.2615	0.000586358	0.00169218
POT1	1.33893	5.55133	27.2823	4.93742e-07	2.95706e-06
LHFPL2	1.33818	6.38829	13.9945	0.000248071	0.000790697
ABHD5	1.33817	4.42393	32.6527	4.63674e-08	3.33588e-07
KLHL13	1.33439	4.76285	11.2577	0.000971755	0.00265626
STXBP2	1.33287	3.83923	9.70741	0.00214422	0.00535454
ETS1	1.33217	6.16337	13.9868	0.000249012	0.000792978
RNPEP	1.33074	5.75989	48.861	5.50867e-11	6.32942e-10
FMC1	1.32989	4.48425	11.1062	0.00104926	0.00284343
ZNF501	1.32982	3.38402	18.0414	3.4999e-05	0.000138824
TRIM24	1.32981	6.61435	12.8581	0.000435352	0.0012979
FAM72A	1.32895	0.238569	15.9686	9.46523e-05	0.000335431
HAT1	1.32846	5.7879	46.2106	1.59602e-10	1.70908e-09
ZNF880	1.32818	4.1559	16.6411	6.84193e-05	0.000251125
ITPRIP	1.32746	5.02146	10.6177	0.00134488	0.00354594
MAPK7	1.32603	5.29446	33.6259	3.04371e-08	2.28417e-07
CLN5	1.3259	4.7334	18.7442	2.50684e-05	0.000102938
GPR89A	1.32442	2.71459	48.7759	5.69893e-11	6.5328e-10
NR2C2AP	1.32431	4.60858	18.9088	2.319e-05	9.60239e-05
STK10	1.32381	5.37822	17.796	3.93417e-05	0.00015389
RGMA	1.32327	8.39651	9.43762	0.00246463	0.00604877
ABCD1	1.32302	4.60526	19.025	2.19496e-05	9.13732e-05
VPS25	1.32101	5.81745	37.6166	5.5454e-09	4.69487e-08
RPL23	1.31971	8.82331	21.8539	5.84279e-06	2.78209e-05
RFXANK	1.31947	5.736	29.9205	1.53048e-07	1.00799e-06
CTSO	1.31897	6.03917	16.7164	6.59847e-05	0.000243275
NAALADL1	1.31811	1.50373	9.04226	0.00302532	0.00723878
SNRNP40	1.31688	5.70766	29.0702	2.22798e-07	1.42304e-06
GPR4	1.31545	3.64184	11.4305	0.000890475	0.00246689
EMCN	1.31521	3.56483	9.64689	0.00221217	0.00550309
FBXO8	1.31438	4.87066	28.516	2.84868e-07	1.78105e-06
DDOST	1.31324	7.91945	34.2895	2.28729e-08	1.75205e-07
RBM38	1.31251	5.64358	19.6459	1.63787e-05	7.04174e-05
DCPS	1.31243	4.18043	38.568	3.71506e-09	3.24744e-08
UBTD2	1.31022	5.39313	43.8606	4.14699e-10	4.16924e-09
L3HYPDH	1.30993	4.12624	12.4918	0.000522586	0.0015272
RELL1	1.30946	3.09336	17.0351	5.66158e-05	0.000212816
SPATA1	1.30807	-0.037712	10.6162	0.00134591	0.00354793
ZNF502	1.30705	3.83794	20.5919	1.05109e-05	4.7208e-05
EEF1B2	1.3059	8.19927	11.2179	0.000991504	0.00270425
DISC1	1.30586	4.47768	12.5125	0.000517212	0.00151389
GPN1	1.30455	6.01401	24.8364	1.48742e-06	8.07554e-06
SNRPF	1.30386	5.37084	30.4978	1.1873e-07	7.98315e-07
ZNF124	1.3038	2.41949	13.7816	0.000275518	0.000865872
SLC2A4RG	1.3033	5.59157	12.5182	0.000515733	0.00151105
ORAI3	1.30319	3.76279	24.4635	1.76235e-06	9.39516e-06
EFHC1	1.30316	5.28743	13.9637	0.000251861	0.000800358
TMEM8A	1.30305	6.14676	26.7493	6.26971e-07	3.68635e-06
IL16	1.30303	3.73737	8.9854	0.00311612	0.00743557
LAT2	1.30104	5.28351	9.71843	0.00213208	0.00532984
DONSON	1.29958	4.4348	20.8529	9.30472e-06	4.22006e-05
NOD1	1.29891	3.3189	8.50077	0.00401313	0.00926816
CTBS	1.29887	4.62667	11.6309	0.000804868	0.00225208
PCTP	1.29677	4.03162	18.6473	2.62464e-05	0.000107368
MYO1F	1.2967	5.32645	8.47346	0.00407097	0.00937977
IFNAR2	1.29619	4.59781	46.8592	1.22864e-10	1.33992e-09
MYO1C	1.29598	5.83519	13.8054	0.000272293	0.000857049
SRBD1	1.29596	4.20447	51.4371	1.98453e-11	2.41323e-10
ABCC4	1.29554	4.40884	16.9023	6.03419e-05	0.00022471
KIF20B	1.29429	2.82355	13.0571	0.000394353	0.00119054
ZNF587B	1.29402	2.58802	18.1818	3.27367e-05	0.000130656
SCARA3	1.29383	7.76561	9.63548	0.00222523	0.00552629
DDX11	1.29292	4.4356	10.7316	0.00126912	0.00336951
ABCB7	1.29152	4.76557	42.7565	6.52002e-10	6.35219e-09
LBH	1.29113	6.00855	9.37461	0.00254629	0.00622234
UBA7	1.29068	5.57157	11.8127	0.000734454	0.00207308
ROBO4	1.28831	5.42478	10.3664	0.00152898	0.00397123
KDELR1	1.28828	7.53313	28.3452	3.07323e-07	1.91256e-06
ATP5MF	1.28818	7.48786	10.1289	0.00172662	0.00441393
PRELID1	1.28741	5.89142	27.9456	3.67164e-07	2.25463e-06
BET1	1.2867	4.93163	9.4272	0.00247794	0.00607437
ZNF107	1.28419	4.29419	19.7316	1.57317e-05	6.79547e-05
CHAC2	1.28368	2.21643	14.231	0.000220833	0.000712783
POLD2	1.28293	7.3786	28.7484	2.5694e-07	1.61945e-06
GART	1.28281	6.43478	51.7742	1.73802e-11	2.13452e-10
GON7	1.28233	3.99377	13.5071	0.000315517	0.000976849
TXNRD3	1.28227	2.95982	26.924	5.79717e-07	3.43444e-06
ATF5	1.28156	5.72721	13.0806	0.000389776	0.00117817
SDF2L1	1.28019	4.27074	14.048	0.000241623	0.000772928
SF3B6	1.27986	5.95556	36.2056	1.00822e-08	8.17119e-08
ZNF850	1.27983	2.28247	11.2671	0.00096716	0.00264664
SSBP1	1.27978	6.50766	26.3935	7.35712e-07	4.25139e-06
ALKBH2	1.27933	4.73614	18.0098	3.55293e-05	0.00014062
TRAF3IP2	1.2785	5.16664	16.7335	6.54442e-05	0.000241584
SERPINB6	1.27817	7.36689	21.3374	7.42529e-06	3.44797e-05
KPNA2	1.27691	7.08911	24.0092	2.16802e-06	1.13574e-05
ABHD3	1.27498	4.51499	20.7189	9.90547e-06	4.46516e-05
LAPTM4B	1.27486	7.64612	16.0145	9.25747e-05	0.000328225
LBR	1.27426	5.7801	22.8371	3.71062e-06	1.8533e-05
STX10	1.27383	5.85976	32.1445	5.78185e-08	4.09209e-07
TRIAP1	1.27257	5.17795	17.1593	5.33413e-05	0.000202047
HMGN4	1.27132	5.92863	29.0188	2.27926e-07	1.45266e-06
CC2D2A	1.27045	4.99192	24.6871	1.59186e-06	8.55407e-06
PIGF	1.27037	4.31992	22.3721	4.59756e-06	2.2433e-05
RFC3	1.27019	4.32197	12.6174	0.000490836	0.00144555
LCAT	1.26983	4.77968	10.6513	0.00132205	0.00349127
SEC24D	1.2695	5.43494	12.1804	0.000610678	0.00175552
CRLS1	1.2694	6.05629	29.3619	1.95823e-07	1.26219e-06
SH3PXD2B	1.26893	6.86979	10.6987	0.00129055	0.00342029
SLC26A2	1.26778	4.99418	8.64774	0.00371606	0.00866184
TXNDC12	1.26654	6.70654	32.2682	5.479e-08	3.89639e-07
PPIL3	1.26646	4.79835	19.32	1.90963e-05	8.07447e-05
GORAB	1.26633	4.0887	25.8124	9.55966e-07	5.39152e-06
MSRB1	1.26604	5.34493	16.2397	8.30264e-05	0.000297796
BUD31	1.26583	6.41273	16.2654	8.20003e-05	0.000294759
ANAPC11	1.26538	6.97424	14.658	0.000179115	0.000592739
MOSPD3	1.26427	5.17609	28.2885	3.15179e-07	1.95816e-06
TMCO1	1.26381	7.0876	33.7683	2.86246e-08	2.1591e-07
PSMA2	1.26354	4.94032	11.056	0.0010763	0.00290767
B3GNT10	1.26289	1.45865	10.4153	0.00149123	0.00388329
MAP3K20	1.26254	5.58099	25.1866	1.26882e-06	6.99602e-06
PFDN5	1.2623	8.49365	8.88521	0.00328296	0.00777104
CPNE1	1.26141	6.98161	14.4923	0.000194254	0.000635728
AIDA	1.2604	5.2057	41.9085	9.24572e-10	8.79354e-09
ZNHIT1	1.26019	7.02886	12.4301	0.000538938	0.00157003
LRP10	1.25776	7.66347	16.9757	5.82523e-05	0.000218137
TMEM173	1.25613	4.92493	9.70299	0.00214911	0.00536335
C14orf119	1.2553	5.83073	16.3648	7.81615e-05	0.000282676
ARHGEF26	1.25464	6.08112	9.95319	0.00188952	0.00478491
PRKX	1.25358	4.81373	9.86533	0.00197681	0.00498463
SERPINB8	1.25273	4.46005	15.0467	0.000148136	0.000500025
PLEKHH3	1.25148	4.90151	19.2651	1.95975e-05	8.2675e-05
CHCHD3	1.25031	6.26286	39.196	2.85494e-09	2.53755e-08
SPPL2A	1.24604	6.18395	22.4614	4.41206e-06	2.16205e-05
IKBKB	1.24592	5.93648	57.9838	1.56595e-12	2.25433e-11
POLE	1.24529	4.99209	9.84935	0.00199312	0.00502233
PARP4	1.24496	5.80405	20.4774	1.10888e-05	4.9533e-05
TGDS	1.2442	3.71656	15.6798	0.000108871	0.000379907
HM13	1.24291	7.61145	33.9642	2.63083e-08	1.9966e-07
ENTR1	1.24175	5.61552	30.3195	1.28403e-07	8.5828e-07
SNRPC	1.24116	6.50312	23.2846	3.02096e-06	1.5358e-05
FANCA	1.24072	3.84451	8.78527	0.00345855	0.00812946
FUCA2	1.24004	5.95703	16.0374	9.15522e-05	0.000325301
STAP2	1.23905	2.41987	12.909	0.000424466	0.00126979
CLEC11A	1.2388	3.80744	8.37746	0.00428116	0.0098182
ACVRL1	1.23864	4.76993	9.45229	0.00244601	0.00600804
SLC4A2	1.2382	6.91727	11.8613	0.000716745	0.00202697
EEF2KMT	1.23559	3.71183	42.8033	6.39577e-10	6.24759e-09
DCAF12	1.23543	6.03027	34.2123	2.36447e-08	1.80649e-07
RPL19	1.23499	9.61745	22.3382	4.67021e-06	2.27639e-05
YES1	1.23448	6.00165	24.8743	1.46199e-06	7.95151e-06
SHMT1	1.23394	4.84007	21.7506	6.1292e-06	2.90445e-05
RPL8	1.23385	9.92166	13.1298	0.000380367	0.00115515
MAPKAPK2	1.23348	6.87825	29.9279	1.52548e-07	1.0056e-06
DOCK6	1.23059	5.34501	9.49532	0.00239221	0.00588664
TMEM147	1.22814	6.70033	21.882	5.76712e-06	2.75138e-05
POLA1	1.2281	4.79428	19.0543	2.16476e-05	9.03703e-05
RYK	1.22608	5.5819	31.7949	6.73223e-08	4.70842e-07
ST20	1.22548	2.19189	8.48782	0.00404045	0.00931962
SLC30A7	1.22534	4.98216	30.6065	1.13201e-07	7.6461e-07
ZIK1	1.22495	4.34546	15.5901	0.000113713	0.000395776
RCC2	1.22482	7.127	23.8875	2.29208e-06	1.19607e-05
GOLIM4	1.22374	7.35572	11.9567	0.000683177	0.0019428
TEX30	1.22197	3.66258	10.0759	0.00177419	0.00451992
HAUS4	1.22192	4.23166	16.5979	6.98541e-05	0.000255947
SLC31A1	1.22157	5.9853	33.624	3.04625e-08	2.28492e-07
SMAD5	1.22081	6.2563	35.7103	1.24502e-08	9.91126e-08
WTAP	1.22064	7.28677	13.4204	0.000329354	0.00101565
ZMYND15	1.21911	2.9128	9.97203	0.00187132	0.00474613
GTF2IRD2	1.21839	3.03637	13.2505	0.000358261	0.00109589
B4GALT4	1.2165	4.90004	31.971	6.23531e-08	4.38367e-07
SLC16A13	1.21609	1.41558	13.9814	0.000249683	0.000794301
SUCLG2	1.2156	5.74512	26.2866	7.71957e-07	4.45214e-06
DPY19L1	1.21357	7.28997	9.27098	0.00268667	0.00652553
RAVER1	1.21356	5.20061	15.4998	0.000118812	0.000411299
CD164	1.21324	7.79104	14.289	0.000214634	0.000694135
ADH5	1.21185	7.45814	29.4343	1.89664e-07	1.22623e-06
RPS12	1.20998	8.99605	10.1909	0.00167261	0.00429291
RPS9	1.20971	9.32028	11.1314	0.0010359	0.00281188
[truncated: 2,849 more rows]
