# Supplementary material for: Sp1 induced gene TIMP1 is related to immune cell infiltration in glioblastoma
Source: Sci Rep. 2022 Jul 1;12:11181. doi: 10.1038/s41598-022-14751-4 (PMC9249770; doi:10.1038/s41598-022-14751-4)
Supplement: Supplementary file 10 — Supplementary Table S2. [file 41598_2022_14751_MOESM10_ESM.xlsx]

## Sheet: auto
	Overall Survival				Progression-free Survival
	(N=876)				（N=522）
	N	HR	P value		N	HR	P value
SEX
Female	236	1.23(1.43-3.19)	0.0002		201	2.17(1.43-3.31)	0.0002
male	545	1.97(1.53-2.53)	8.2e-08		438	1.68(1.29-2.17)	8.3e-05
STAGE
1	67	1.9(0.66-5.48)	0.2257		60	2.17(0.67-7.05)	0.188
2	140	2.05(1.08-3.9)	0.025		131	1.75(0.92-3.32)	0.0856
3	305	1.9(1.43-2.54)	8.5e-06		186	2.05(1.42-2.97)	0.0001
4	148	1.96(1.31-2.92)	0.0008		141	1.73(1.16-2.57)	0.0062
STAGE T
2	241	2.2(1.42-3.39)	0.0003		239	1.86(1.23-2.81)	0.0027
3	204	1.9(1.31-2.75)	0.0005		204	1.56(1.09-2.23)	0.0151
4	38	2.48(1.05-5.86)	0.0329		39	3.00(1.27-7.06)	0.0087
STAGE N
0	74	2.84(1.05-7.7)	0.0323		72	2.73(1.01-7.4)	0.0395
1	225	0.47(1.64-3.72)	8e-06		222	2.32(1.57-3.43)	1.3e-05
2	121	3.15(1.96-5.05)	6.6e-07		125	2.69(1.72-4.22)	6.9e-06
3	76	2.48(1.45-4.25)	0.0007		76	2.1(1.24-3.59)	0.0052
1+2+3	422	2.32(1.79-3.02)	1.1e-10		423	2.06(1.6-2.65)	1.2e-08
STAGE M
0	444	2.14(1.61-2.83)	6.1e-08		443	1.93(1.48-2.52)	7.7e-07
1	56	2.21(1.55-3.15)	7.4e-06		56	1.55(0.82-2.94)	0.1729
LAUREN CLASSIFICATION
instestinal	320	2.55(1.86-3.5)	1.9e-09		121	2.08(1.45-2.98)	4.4e-05
diffuse	241	2.16(1.52-3.06)	9.4e-06		231	2.08(1.46-2.95)	3.1e-05
Differentiation
poorly	165	1.73(1.14-2.63)	0.0097		121	2.12(1.3-3.46)	0.0022
moderately	67	2.27(1.15-4.48)	0.0147		67	2.14(1.11-4.11)	0.0194

## Sheet: median
	Overall Survival				Progression-free Survival
	(N=876)				（N=522）
	N	HR	P value		N	HR	P value
SEX
Female	236	1.58(1.11-2.24)	0.0107		201	1.61(1.1-2.35)	0.0132
male	545	1.54(1.24-1.91)	7e-05		438	1.52(1.2-1.93)	0.0006
STAGE
1	67	1.39(0.52-3.75)	0.5097		60	1.68(0.55-5.15)	0.3579
2	140	1.75(0.94-3.26)	0.0761		131	1.73(0.92-3.25)	0.0872
3	305	1.82(1.36-2.44)	3.9e-05		186	1.88(1.29-2.75)	0.0009
4	148	1.63(1.11-2.39)	0.012		141	1.45(0.99-2.14)	0.0579
STAGE T
2	241	1.93(1.24-2.99)	0.0028		239	1.8(1.18-2.76)	0.0058
3	204	1.46(1.04-2.07)	0.0301		204	1.25(0.9-1.74)	0.1889
4	38	2.31(0.99-5.39)	0.0466		39	3.00(1.27-7.06)	0.0087
STAGE N
0	74	2.02(0.82-4.96)	0.1169		72	1.74(0.73-4.13)	0.2045
1	225	2.08(1.37-3.18)	0.0005		222	2.25(1.5-3.4)	6.6e-05
2	121	2.6(1.63-4.18)	3.8e-05		125	2.23(1.43-3.49)	0.0003
3	76	2.34(1.36-1.04)	0.0015		76	1.92(1.13-3.27)	0.0143
1+2+3	422	2.18(1.66-2.85)	6.6e-09		423	1.99(1.54-2.58)	1.1e-07
STAGE M
0	444	1.94(1.46-2.58)	3.3e-06		443	1.83(1.4-2.41)	9.5e-06
1	56	1.67(0.92-3.02)	0.0866		56	0.96(0.53-1.73)	0.8834
LAUREN CLASSIFICATION
instestinal	320	2.44(1.76-3.39)	3.4e-08		263	1.9(1.32-2.72)	0.0004
diffuse	241	2.16(1.52-3.06)	9.4e-06		231	2.01(1.41-2.85)	7.5e-05

## Sheet: Sheet2
	LUAD (N=720)
	N	HR	P value
SEX
Female	318	2.18(1.45-3.28)	0.00013
male	344	2.12(1.5-3)	1.4e-05
STAGE
1	370	4.44(2.75-7.19)	3.3e-11
2	136	1.63(1-2.67)	0.0474
3	24	1.66(0.59-4.73)	0.3333
STAGE T
1	123	1.1(0.61-2)	0.7482
2	105	1.15(0.66-1.99)	0.6181
STAGE N
0	184	1.58(0.98-2.56)	0.0591
1	44	0.62(0.28-1.36)	0.2269
STAGE M
0	231	1.16(0.78-1.72)	0.4711
1
Smoking history
never smoked	246	2.17(1.32-3.57)	0.0018
smoked	143	2.05(0.88-4.8)	0.0903
