# Supplementary material for: Sp1 induced gene TIMP1 is related to immune cell infiltration in glioblastoma
Source: Sci Rep. 2022 Jul 1;12:11181. doi: 10.1038/s41598-022-14751-4 (PMC9249770; doi:10.1038/s41598-022-14751-4)
Supplement: Supplementary file 11 — Supplementary Table S3. [file 41598_2022_14751_MOESM11_ESM.xls]

## Sheet: Gene
cancer	variable	partial.cor	p
COAD	Purity	-0.3436	1.01296e-12
COAD	B Cell	-0.119264	0.0164703
COAD	CD8+ T Cell	0.0889949	0.0732573
COAD	CD4+ T Cell	0.00674869	0.892698
COAD	Macrophage	0.222702	6.20534e-06
COAD	Neutrophil	0.228154	3.92086e-06
COAD	Dendritic Cell	0.201576	4.68405e-05
GBM	Purity	-0.392379	7.13328e-17
GBM	B Cell	-0.119354	0.0146217
GBM	CD8+ T Cell	0.00150873	0.975466
GBM	CD4+ T Cell	0.00949026	0.846605
GBM	Macrophage	0.0497918	0.30983
GBM	Neutrophil	-0.119972	0.0141135
GBM	Dendritic Cell	0.547388	4.77618e-34
HNSC	Purity	-0.175729	8.76401e-05
HNSC	B Cell	0.126437	0.00573821
HNSC	CD8+ T Cell	0.163179	0.00036081
HNSC	CD4+ T Cell	0.175089	0.000115335
HNSC	Macrophage	0.451615	1.19608e-25
HNSC	Neutrophil	0.179509	7.79493e-05
HNSC	Dendritic Cell	0.311241	2.75384e-12
KIRC	Purity	-0.252594	3.7108e-08
KIRC	B Cell	-0.136985	0.00327497
KIRC	CD8+ T Cell	-0.0673064	0.159668
KIRC	CD4+ T Cell	0.0220389	0.637318
KIRC	Macrophage	-0.0893199	0.0588862
KIRC	Neutrophil	-0.108716	0.0199561
KIRC	Dendritic Cell	-0.0628802	0.180598
LGG	Purity	-0.209959	3.5705e-06
LGG	B Cell	0.168844	0.000208521
LGG	CD8+ T Cell	0.294884	4.79889e-11
LGG	CD4+ T Cell	0.176056	0.000112832
LGG	Macrophage	0.270568	2.2203e-09
LGG	Neutrophil	0.338433	3.41829e-14
LGG	Dendritic Cell	0.312912	2.84557e-12
LUAD	Purity	-0.263082	2.89602e-09
LUAD	B Cell	0.0092541	0.839082
LUAD	CD8+ T Cell	-0.00754822	0.86804
LUAD	CD4+ T Cell	0.0680774	0.134767
LUAD	Macrophage	0.0272741	0.549032
LUAD	Neutrophil	0.0823053	0.0707271
LUAD	Dendritic Cell	0.123365	0.00635911
READ	Purity	-0.191982	0.0230641
READ	B Cell	-0.305159	0.000259393
READ	CD8+ T Cell	-0.28981	0.000539113
READ	CD4+ T Cell	0.175452	0.0388355
READ	Macrophage	0.211051	0.0126333
READ	Neutrophil	0.0284979	0.740042
READ	Dendritic Cell	0.0282252	0.741528
STAD	Purity	-0.185464	0.000277955
STAD	B Cell	-0.213543	3.53549e-05
STAD	CD8+ T Cell	0.339989	1.83131e-11
STAD	CD4+ T Cell	0.0703626	0.179215
STAD	Macrophage	0.45575	2.24116e-20
STAD	Neutrophil	0.327744	9.73014e-11
STAD	Dendritic Cell	0.436305	1.13017e-18
