# Supplementary material for: Sp1 induced gene TIMP1 is related to immune cell infiltration in glioblastoma
Source: Sci Rep. 2022 Jul 1;12:11181. doi: 10.1038/s41598-022-14751-4 (PMC9249770; doi:10.1038/s41598-022-14751-4)
Supplement: Supplementary file 12 — Supplementary Table S4. [file 41598_2022_14751_MOESM12_ESM.xlsx]

## Sheet: all
marker	signature	GBM				STAD				HNSC				LGG				READ				COAD				KIRC				LUAD
		none_cor	none_pvalue	purity_cor	purity_pvalues	none_cor	none_pvalue	purity_cor	purity_pvalues	none_cor	none_pvalue	purity_cor	purity_pvalues	none_cor	none_pvalue	purity_cor	purity_pvalues	none_cor	none_pvalue	purity_cor	purity_pvalues	none_cor	none_pvalue	purity_cor	purity_pvalues	none_cor	none_pvalue	purity_cor	purity_pvalues	none_cor	none_pvalue	purity_cor	purity_pvalues
TIMP1	CD8A	0.173301	0.0322864	0.0515651	0.549558	0.246718	3.91437e-07	0.206849	4.95833e-05	0.105456	0.0159383	0.0604275	0.180844	0.467868	0	0.429452	7.14384e-23	0.145595	0.0613068	0.0515485	0.546734	0.270195	4.84366e-09	0.19104	0.000107406	0.210773	9.66563e-07	0.140954	0.00241858	0.190388	1.41263e-05	0.0727105	0.106859
TIMP1	CD8B	0.280631	0.000464147	0.171807	0.044699	0.167176	0.000637485	0.140508	0.00614465	0.150492	0.000561062	0.11948	0.00797894	0.302414	2.25303e-12	0.247208	4.35486e-08	0.105453	0.176142	0.0790299	0.355079	0.22347	1.45114e-06	0.191892	9.99117e-05	0.236498	3.6127e-08	0.169879	0.000248098	0.174937	6.74445e-05	0.0923107	0.0404813
TIMP1	CD3D	0.387283	7.59399e-07	0.207565	0.0149414	0.278826	8.76348e-09	0.225678	9.15043e-06	0.211042	1.21241e-06	0.177884	7.26901e-05	0.555374	4.32486e-43	0.533771	1.48255e-36	0.189351	0.0146624	0.107007	0.209914	0.282194	9.31312e-10	0.181475	0.000236991	0.360577	3.16197e-18	0.291995	1.63501e-10	0.35848	3.62447e-17	0.260606	4.26689e-09
TIMP1	CD3E	0.357334	6.68184e-06	0.194432	0.0228049	0.27148	2.18282e-08	0.213752	2.71479e-05	0.188812	1.45939e-05	0.145179	0.00124151	0.598282	2.06304e-51	0.582326	9.72234e-45	0.224742	0.00367062	0.13782	0.105677	0.317301	4.70011e-12	0.215984	1.13108e-05	0.336904	1.68793e-15	0.27382	2.26123e-09	0.294501	1.15324e-11	0.171662	0.000127983
TIMP1	CD2	0.361006	5.30221e-06	0.171184	0.0454906	0.271053	2.29998e-08	0.221836	1.30753e-05	0.212783	9.86247e-07	0.178191	7.05982e-05	0.596655	4.49859e-51	0.582145	1.04903e-44	0.151962	0.0507218	0.0315801	0.712088	0.248201	8.15862e-08	0.137435	0.00553935	0.299845	1.99867e-12	0.224075	1.17403e-06	0.294838	8.66981e-12	0.174532	9.80651e-05
TIMP1	CD19	0.0852817	0.294576	-0.0133152	0.877271	0.113381	0.020875	0.0770295	0.134426	0.0836422	0.0561634	0.0443469	0.326276	0.377093	7.0021e-19	0.3265	2.457e-13	0.0450837	0.564097	-0.0501965	0.557315	0.173593	0.000189003	0.0431101	0.386287	0.404701	2.01207e-22	0.348958	1.20059e-14	0.227224	1.86487e-07	0.119716	0.00779211
TIMP1	CD79A	0.0615531	0.449743	-0.0162357	0.850638	0.229776	2.39288e-06	0.186166	0.000268229	0.045807	0.296205	0.00701882	0.876592	0.168472	0.000120466	0.157978	0.000526967	0.0139686	0.858096	-0.126066	0.139199	0.204082	1.07245e-05	0.0700659	0.158785	0.415815	0	0.379088	3.33744e-17	0.271718	4.27261e-10	0.177846	7.17247e-05
TIMP1	CD86	0.379793	1.55561e-06	0.158146	0.064932	0.403906	0	0.357426	7.2992e-13	0.434139	0	0.407542	4.13248e-21	0.286251	4.24176e-11	0.230782	3.37077e-07	0.269973	0.000455573	0.217037	0.0102764	0.4043	1.9405e-19	0.325698	1.73567e-11	0.256537	2.13006e-09	0.187238	5.23053e-05	0.321383	1.03982e-13	0.222128	6.29646e-07
TIMP1	CSF1R	0.372472	2.53047e-06	0.144424	0.0922228	0.354412	1.35624e-13	0.324542	9.58659e-11	0.409886	0	0.382652	1.3284e-18	0.0818843	0.0630891	-0.00871441	0.849286	0.37889	5.91115e-07	0.37544	5.26029e-06	0.419954	0	0.352584	2.50171e-13	0.234576	4.68035e-08	0.182235	8.31511e-05	0.273579	3.21978e-10	0.17703	7.75073e-05
TIMP1	CCL2	0.61695	0	0.515107	1.19322e-10	0.558006	0	0.521409	8.31792e-28	0.435007	0	0.419582	2.1165e-22	0.403865	0	0.372221	3.72888e-17	0.358976	2.40011e-06	0.299067	0.000348464	0.434508	0	0.378929	2.60475e-15	0.0864545	0.0460666	0.0140679	0.763227	0.269106	6.33396e-10	0.196255	1.13734e-05
TIMP1	CD68	0.457655	4.08239e-09	0.239417	0.00483647	0.277224	1.07168e-08	0.2382	2.73711e-06	0.236891	4.74263e-08	0.193579	1.53337e-05	0.319784	1.32271e-13	0.28601	1.88701e-10	0.382542	4.52731e-07	0.393615	1.63725e-06	0.505546	0	0.463616	4.999e-23	0.296224	3.75293e-12	0.288916	2.58604e-10	0.31645	2.56948e-13	0.229562	2.56172e-07
TIMP1	IL10	0.475432	5.29477e-10	0.296594	0.00043275	0.338134	1.47238e-12	0.305547	1.24308e-09	0.252004	5.27389e-09	0.20197	6.3279e-06	0.323979	4.48824e-14	0.297416	3.21849e-11	0.276834	0.000305452	0.250969	0.0028824	0.330852	3.67989e-13	0.28999	2.62436e-09	0.206358	1.54933e-06	0.151797	0.00107796	0.189273	1.53222e-05	0.0804388	0.0743602
TIMP1	NOS2	0.189585	0.0190417	0.261661	0.00201106	-0.117546	0.0166332	-0.155952	0.00232931	0.0435386	0.320794	0.0663615	0.141603	0.0158234	0.719814	0.00823817	0.857432	-0.243885	0.00158703	-0.289177	0.000555145	-0.0643073	0.169412	-0.105794	0.03308	-0.0350462	0.419283	-0.0597417	0.200415	0.111063	0.0116659	0.0734312	0.103419
TIMP1	IRF5	0.32687	4.10786e-05	0.0436144	0.612817	0.210201	1.6488e-05	0.182445	0.00035684	0.0101556	0.816883	0.000886706	0.984348	0.28232	7.94229e-11	0.231024	3.27415e-07	0.489844	1.99957e-11	0.466349	7.20888e-09	0.323724	1.23696e-12	0.352135	2.6941e-13	0.144115	0.000856936	0.114019	0.0143077	0.206175	2.50483e-06	0.119258	0.0080324
TIMP1	PTGS2	0.433179	3.12934e-08	0.313263	0.000193531	0.179951	0.000233872	0.174631	0.00063842	-0.0536192	0.221251	-0.0354716	0.432427	0.263619	1.18952e-09	0.228466	4.44458e-07	0.065173	0.403761	0.0530946	0.534756	0.162306	0.000495888	0.131532	0.00796244	0.223361	2.0306e-07	0.193933	2.75907e-05	0.108576	0.0137245	0.119884	0.00770533
TIMP1	CD163	0.658133	0	0.564745	6.57256e-13	0.287606	2.84372e-09	0.239039	2.51848e-06	0.425967	0	0.394645	8.74676e-20	0.418927	2.40582e-23	0.415592	2.19653e-21	0.297201	0.000108197	0.28273	0.0007454	0.424051	2.05119e-21	0.355839	1.45566e-13	0.124939	0.00388635	0.0932882	0.0452942	0.172172	8.80377e-05	0.0650964	0.148954
TIMP1	VSIG4	0.538334	0	0.383834	3.65471e-06	0.436707	0	0.400962	4.5301e-16	0.449984	0	0.426163	3.96132e-23	0.140017	0.00144297	0.0880029	0.0545152	0.430145	1.0365e-08	0.422129	2.2682e-07	0.486214	0	0.432781	5.80258e-20	0.331227	5.482e-15	0.295943	9.01004e-11	0.242342	2.83165e-08	0.157521	0.000447101
TIMP1	MS4A4A	0.559634	0	0.433143	1.24607e-07	0.443414	0	0.409077	1.00899e-16	0.477099	4.98749e-31	0.451229	4.73077e-26	0.253749	5.70477e-09	0.250224	2.94243e-08	0.372403	9.42284e-07	0.337766	4.77429e-05	0.406802	1.10873e-19	0.337581	2.80314e-12	0.237267	3.25492e-08	0.181886	8.58503e-05	0.258316	3.08379e-09	0.15925	0.000385786
TIMP1	CEACAM8	-0.0297033	0.715502	-0.0857124	0.319308	-0.0126052	0.797933	-0.0193539	0.707236	0.0290986	0.507092	0.0323707	0.473758	0.0136221	0.757552	0.00102549	0.982159	0.0360212	0.644982	0.0669497	0.433582	-0.0250797	0.59241	0.00257623	0.958728	-0.0840647	0.0524207	-0.047887	0.304903	-0.0182508	0.679456	-0.0453921	0.314499
TIMP1	ITGAM	0.462999	2.54458e-09	0.255026	0.00263363	0.338339	1.92861e-12	0.308923	7.98779e-10	0.267507	6.17582e-10	0.250179	1.85714e-08	0.205166	2.74685e-06	0.129096	0.00470013	0.440746	4.09886e-09	0.429158	1.35403e-07	0.536918	0	0.484862	2.50376e-25	0.173029	6.07961e-05	0.114941	0.0135352	0.251364	8.24288e-09	0.146356	0.00111829
TIMP1	CCR7	0.340048	1.91443e-05	0.195768	0.0218688	0.256923	1.1115e-07	0.204478	6.07054e-05	0.167953	0.000115496	0.132686	0.00319135	0.409132	3.04753e-22	0.398446	1.22711e-19	0.155247	0.0458853	0.0907787	0.287874	0.257921	2.41643e-08	0.153867	0.00187519	0.370655	8.40608e-19	0.322304	1.32676e-12	0.26673	9.02873e-10	0.146728	0.00108573
TIMP1	KIR2DL1	0.0287004	0.724714	-0.0203512	0.813397	0.118236	0.0159589	0.0949783	0.0647327	0.0327653	0.45506	0.0140052	0.756656	0.141726	0.00124706	0.146239	0.00134527	0.0566657	0.468358	0.017473	0.838229	0.218807	2.27546e-06	0.190585	0.000111627	0.113697	0.00860733	0.119851	0.0100061	0.0545877	0.216197	0.010011	0.824531
TIMP1	KIR2DL3	-0.00982159	0.904093	-0.0704267	0.413479	0.0108488	0.825602	-0.0109647	0.831513	0.0677787	0.121953	0.048741	0.28058	0.275098	2.05831e-10	0.270851	1.75466e-09	0.0903142	0.247194	0.0717051	0.401561	0.206802	8.12071e-06	0.169533	0.000602859	0.157546	0.000260686	0.170427	0.000236709	0.0736045	0.0952052	0.00626678	0.889614
TIMP1	KIR2DL4	0.152194	0.0603739	0.0716284	0.405535	0.0355943	0.469586	-0.0126047	0.806776	0.00850429	0.846303	-0.0360981	0.424338	0.228243	1.59311e-07	0.226925	5.33433e-07	0.00610052	0.937823	-0.0740697	0.386175	0.196639	2.25317e-05	0.105133	0.0341997	0.263231	6.73966e-10	0.241357	1.55583e-07	0.16634	0.000149356	0.109312	0.0151724
TIMP1	KIR3DL1	0.0320189	0.694389	0.0154287	0.857982	0.0324765	0.509398	0.000748691	0.988409	0.00977355	0.823715	-0.0193961	0.667797	0.164146	0.000180347	0.167952	0.000225505	0.0236425	0.762383	-0.0512787	0.548838	0.238599	2.37757e-07	0.166755	0.000742693	0.0819698	0.058603	0.0882845	0.0582116	0.0282428	0.522496	-0.0261156	0.562935
TIMP1	KIR3DL2	0.107609	0.185511	0.0927259	0.281164	0.0687385	0.162191	0.0161047	0.754653	0.10372	0.0177669	0.0759664	0.0923436	0.165823	0.000154413	0.159866	0.000450444	0.141569	0.0688542	0.100237	0.24037	0.187132	5.58938e-05	0.141778	0.00420423	0.192294	7.79187e-06	0.194321	2.65704e-05	0.0795661	0.0712133	0.015424	0.732638
TIMP1	KIR3DL3	0.0233956	0.774072	-0.0193052	0.822826	-0.0770688	0.116973	-0.0770028	0.134561	-0.0345345	0.431068	-0.0486606	0.281374	0.00805713	0.855126	0.0108204	0.813467	-0.0642929	0.410537	-0.115793	0.174646	0.0885044	0.0584088	0.0741046	0.136063	0.0801517	0.0644466	0.059199	0.204541	0.0909463	0.0390972	0.0778455	0.0842243
TIMP1	KIR2DS4	0.179529	0.0263842	0.126325	0.141304	0.0378733	0.441605	0.00265206	0.958959	0.0625916	0.153285	0.034996	0.438628	0.218132	5.63363e-07	0.206901	5.08797e-06	0.0493027	0.528168	-0.00779875	0.9274	0.158458	0.000665497	0.146446	0.00309977	0.099357	0.0217832	0.106711	0.0219339	0.0957988	0.0297247	0.0322036	0.475595
TIMP1	HLA-DPB1	0.367409	3.51961e-06	0.215745	0.011342	0.396908	0	0.344824	5.06624e-12	0.346923	3.8733e-16	0.315966	7.21678e-13	0.576804	0	0.559076	1.18688e-40	0.420338	2.3698e-08	0.371835	6.57619e-06	0.44501	0	0.373876	6.45899e-15	0.211336	9.03159e-07	0.153189	0.000967977	0.271881	4.16877e-10	0.178755	6.57622e-05
TIMP1	HLA-DQB1	0.296657	0.000209227	0.135888	0.113352	0.274705	1.46699e-08	0.225472	9.32858e-06	0.276529	1.5432e-10	0.253479	1.18756e-08	0.473976	0	0.446413	8.65689e-25	0.242036	0.0017258	0.164722	0.0526527	0.288632	3.72193e-10	0.216615	1.06462e-05	0.122493	0.00464912	0.0558073	0.231731	0.191489	1.25751e-05	0.106547	0.0179589
TIMP1	HLA-DRA	0.424631	6.11967e-08	0.252931	0.00286377	0.269736	2.70054e-08	0.214524	2.53493e-05	0.260555	1.73816e-09	0.222892	5.90298e-07	0.563845	0	0.542121	7.20365e-38	0.320938	2.74724e-05	0.253951	0.00255613	0.348235	2.22832e-14	0.266543	4.94998e-08	0.130982	0.00246343	0.0706053	0.130093	0.264766	1.20717e-09	0.168574	0.000169644
TIMP1	HLA-DPA1	0.299629	0.000179587	0.157362	0.0662898	0.314229	7.38018e-11	0.262811	2.09157e-07	0.278279	1.17244e-10	0.245664	3.38898e-08	0.569549	0	0.552072	1.75132e-39	0.329635	1.61603e-05	0.277588	0.000938206	0.362823	1.17702e-15	0.281293	8.05594e-09	0.124479	0.00402038	0.0452082	0.332784	0.235537	6.9629e-08	0.139562	0.00189561
TIMP1	CD1C	0.275683	0.000562396	0.0747012	0.385637	0.30576	1.97813e-10	0.278612	3.47452e-08	0.14654	0.000784602	0.102199	0.0233872	0.290728	1.65015e-11	0.262176	5.91677e-09	0.166506	0.0320279	0.0593915	0.487365	0.221072	1.77536e-06	0.127187	0.0103096	0.113429	0.0087667	0.0479221	0.304549	0.165678	0.00016203	0.0891314	0.0479339
TIMP1	NRP1	0.584151	0	0.51624	1.0694e-10	0.497036	0	0.474786	1.05179e-22	0.340954	1.43632e-15	0.310853	1.75116e-12	0.425737	0	0.447705	6.12209e-25	0.289184	0.000167658	0.250175	0.00297545	0.451992	0	0.381557	1.61399e-15	0.0356522	0.411283	0.000503558	0.991397	0.244298	2.1758e-08	0.227122	3.45288e-07
TIMP1	ITGAX	0.110953	0.171954	-0.13109	0.126785	0.323586	1.86919e-11	0.269359	1.00791e-07	0.387049	0	0.346714	2.41648e-15	0.242627	2.64217e-08	0.182305	6.09818e-05	0.442173	3.60687e-09	0.40157	9.60696e-07	0.489627	0	0.42404	3.77638e-19	0.196748	4.72985e-06	0.16067	0.000534388	0.276973	1.91114e-10	0.158646	0.000406244
TIMP1	TBX21	-0.146287	0.0711756	-0.157926	0.0653117	0.203985	2.93719e-05	0.153005	0.00282231	0.161646	0.000208285	0.123054	0.00627741	0.432222	6.69038e-25	0.430635	5.2936e-23	0.131091	0.0922789	0.0804495	0.346476	0.285179	5.10102e-10	0.193932	8.39006e-05	0.225219	1.47999e-07	0.178787	0.000113652	0.173973	7.40499e-05	0.0430837	0.339766
TIMP1	STAT4	0.241687	0.00267829	0.0636302	0.460091	0.204699	2.75094e-05	0.156552	0.00223903	0.373802	0	0.353996	5.69548e-16	0.203616	3.1165e-06	0.179613	7.85469e-05	0.138845	0.0744467	0.0376439	0.659964	0.217332	2.82721e-06	0.111473	0.0246919	0.342703	4.78199e-16	0.293796	1.24722e-10	0.274835	2.65662e-10	0.17704	7.74308e-05
TIMP1	STAT1	0.0272305	0.738012	0.0300853	0.727095	-0.0498788	0.310601	-0.0700136	0.173771	-0.0260867	0.551933	-0.0918625	0.0416766	0.492445	0	0.480959	4.84237e-29	-0.0628802	0.420529	-0.134856	0.113465	0.20744	7.96504e-06	0.147904	0.00281329	0.0126877	0.770029	-0.0766732	0.100136	0.127349	0.00381646	0.0299401	0.507178
TIMP1	IFNG	0.0804906	0.322636	0.052071	0.545644	0.0652022	0.184948	0.0262228	0.61082	0.0580774	0.185221	0.0132647	0.769147	0.261398	1.65426e-09	0.232688	2.67855e-07	0.040503	0.604378	-0.0206868	0.808999	0.117907	0.0115622	0.0698642	0.159991	0.21119	8.66117e-07	0.134718	0.00375684	0.154942	0.000417152	0.0531734	0.238606
TIMP1	TNF	0.141768	0.0804739	-0.0770426	0.370879	0.142887	0.00356041	0.0870992	0.0904064	0.0692278	0.114159	0.0561803	0.213517	0.0563123	0.201503	0.0152039	0.740225	0.115218	0.139248	0.0628755	0.462141	0.236768	2.95535e-07	0.190261	0.000114728	0.133461	0.00201654	0.0830244	0.0749376	0.18817	1.78189e-05	0.0838805	0.0627439
TIMP1	GATA3	0.214733	0.00768766	0.17609	0.0395606	0.388072	3.2653e-17	0.358965	5.72753e-13	0.182817	2.64174e-05	0.149033	0.000913676	0.451586	2.70898e-27	0.440423	4.23221e-24	0.310746	5.0174e-05	0.311285	0.000191509	0.321794	1.70845e-12	0.246375	4.98981e-07	0.274812	1.0872e-10	0.223068	1.31444e-06	0.169327	0.000112824	0.0492985	0.274618
TIMP1	STAT6	0.376838	1.89575e-06	0.139535	0.103903	-0.0151524	0.758164	-0.0338797	0.51081	-0.197522	5.68726e-06	-0.212981	1.87053e-06	0.450842	0	0.427293	1.23098e-22	0.0290035	0.710405	0.127758	0.133927	0.0602879	0.197715	0.0935961	0.0595335	-0.0368219	0.396099	-0.00089179	0.984765	-0.0806362	0.0674924	-0.0852503	0.058557
TIMP1	STAT5A	0.413407	1.43626e-07	0.276993	0.00105002	0.195441	6.31867e-05	0.16183	0.00157256	0.197182	5.90503e-06	0.181606	5.08432e-05	0.369073	0	0.316306	1.44211e-12	0.142887	0.0663278	0.112266	0.188238	0.202473	1.31604e-05	0.188625	0.000131655	0.223239	2.06235e-07	0.143601	0.00199549	0.220683	4.53009e-07	0.0961911	0.0327348
TIMP1	IL13	-0.111874	0.16858	-0.0330983	0.701007	0.121326	0.013388	0.150042	0.00341208	0.218327	4.72561e-07	0.193114	1.60878e-05	-0.0211305	0.632023	0.00341252	0.940681	0.154342	0.0470951	0.0874369	0.306063	0.213394	4.07473e-06	0.156643	0.00154494	0.129646	0.00271096	0.108219	0.0201208	0.137345	0.0017835	0.0777308	0.0846839
TIMP1	BCL6	0.0112815	0.889807	-0.0424406	0.622419	0.361333	3.99057e-14	0.330228	4.29592e-11	-0.244356	1.55429e-08	-0.227776	3.27775e-07	-0.204213	3.06008e-06	-0.191726	2.44318e-05	0.382608	4.50555e-07	0.394588	1.53504e-06	0.416842	0	0.367169	2.10482e-14	0.269614	2.94384e-10	0.294418	1.13552e-10	0.0205536	0.641572	0.0155441	0.730635
TIMP1	IL21	-0.0568616	0.485092	-0.0655298	0.446778	0.0347042	0.480773	-0.00351755	0.945584	0.0107324	0.806747	-0.0174813	0.698907	0.0592345	0.179121	0.0617789	0.177518	-0.0714849	0.360071	-0.0843889	0.323295	0.13154	0.00480754	0.085858	0.0840154	0.101438	0.0191588	0.0789209	0.0905424	0.101946	0.0206708	0.0327932	0.467548
TIMP1	STAT3	0.322514	5.24886e-05	0.293481	0.000500291	0.162538	0.000902074	0.137599	0.00730344	-0.260458	1.76312e-09	-0.291279	4.46277e-11	0.384608	0	0.361962	3.04194e-16	-0.0152829	0.844903	-0.0786625	0.357327	0.0733555	0.116926	0.00666437	0.893505	0.0435223	0.315797	-0.0141485	0.761911	-0.245042	1.96697e-08	-0.248476	2.25786e-08
TIMP1	IL17A	-0.0198068	0.807997	-0.0823891	0.3385	-0.198637	4.60099e-05	-0.217257	1.98439e-05	-0.0871855	0.046484	-0.0993537	0.027551	0.0356815	0.418619	0.0253848	0.579833	-0.229118	0.00298507	-0.236177	0.00512536	-0.232442	4.90623e-07	-0.259855	1.08843e-07	0.120302	0.00541976	0.0761539	0.102464	0.0959269	0.029506	0.041934	0.352822
TIMP1	FOXP3	0.182592	0.024003	0.0755732	0.3801	0.1879	0.000121026	0.131624	0.0103129	0.180907	3.31202e-05	0.135733	0.00255276	0.0046143	0.916722	0.0190577	0.677697	0.253007	0.00104029	0.180478	0.0334961	0.332893	3.50209e-13	0.24463	6.0384e-07	0.42373	1.22944e-24	0.363127	8.14646e-16	0.347887	5.04376e-16	0.257101	6.96739e-09
TIMP1	CCR8	0.305365	0.000123903	0.217182	0.0107953	0.193724	7.11988e-05	0.167355	0.00107398	0.106606	0.014819	0.0618909	0.170491	0.168047	0.000125385	0.18177	6.41484e-05	0.164456	0.0342346	0.0686599	0.421901	0.246496	9.11686e-08	0.155137	0.00171684	0.145172	0.000775162	0.0577792	0.215628	0.202178	3.7487e-06	0.089134	0.0479276
TIMP1	STAT5B	-0.2106	0.00908248	-0.143067	0.0953545	0.152343	0.00187562	0.129585	0.0115673	0.176208	5.30585e-05	0.147995	0.000993067	-0.254433	5.17927e-09	-0.194681	1.81676e-05	0.143271	0.0655977	0.116014	0.173821	0.0145919	0.755464	0.0370611	0.456445	-0.373172	0	-0.37559	6.825e-17	-0.0385772	0.382183	-0.0694871	0.123363
TIMP1	TGFB1	0.475138	8.24481e-10	0.309388	0.000234338	0.552943	0	0.531589	4.98404e-29	0.171027	8.79949e-05	0.119672	0.00787774	0.281987	8.37165e-11	0.222286	9.16767e-07	0.514058	0	0.505875	2.12056e-10	0.548601	0	0.485323	2.22267e-25	0.57333	0	0.571904	2.13826e-41	0.39519	0	0.343369	4.34884e-15
TIMP1	PDCD1	0.193693	0.0165634	0.107383	0.211671	0.170112	0.00050934	0.127888	0.0127126	0.19164	1.03899e-05	0.155026	0.000558979	0.497468	1.29693e-33	0.476461	1.84707e-28	0.226835	0.00335946	0.187896	0.0267584	0.306261	2.11326e-11	0.229821	2.87904e-06	0.264666	5.40184e-10	0.20446	9.65066e-06	0.318089	1.90647e-13	0.221315	6.93429e-07
TIMP1	CTLA4	0.259413	0.00120344	0.112812	0.189345	0.102549	0.0368091	0.0434825	0.398604	0.249351	8.66672e-09	0.21067	2.42896e-06	0.382475	2.02315e-19	0.346178	6.6519e-15	0.072827	0.351099	0.0246951	0.772914	0.307929	1.62444e-11	0.223078	5.66944e-06	0.209657	1.04317e-06	0.132404	0.00440417	0.298686	5.72966e-12	0.180432	5.59727e-05
TIMP1	HAVCR2	0.332425	2.98946e-05	0.0735505	0.393019	0.394098	0	0.359427	5.32395e-13	0.412944	0	0.381712	1.63635e-18	0.309434	8.55346e-13	0.259515	8.51553e-09	0.369147	1.18643e-06	0.339953	4.23229e-05	0.439246	0	0.377944	3.11333e-15	-0.0560857	0.196008	-0.0922389	0.0477824	0.331886	1.40661e-14	0.232729	1.73003e-07
TIMP1	GZMB	0.364769	3.55769e-06	0.199152	0.0196441	0.19341	7.54547e-05	0.137142	0.00750209	0.140011	0.00134122	0.096192	0.0329114	0.516772	1.42655e-36	0.523096	6.2757e-35	0.224797	0.00366211	0.150302	0.077382	0.0236591	0.613422	0.00946807	0.849158	0.365366	0	0.33052	3.26555e-13	0.275131	2.53884e-10	0.189036	2.39188e-05

## Sheet: table2
Description	signature	GBM				STAD				HNSC				LGG
		none		Purity		none		Purity		none		Purity		none		Purity
		cor	p value	cor	p value	cor	p value	cor	p value	cor	p value	cor	p value	cor	p value	cor	p value
CD8+ T cell	CD8A	0.173301	0.0322864	0.0515651	6.57256e-13	0.246718	3.91437e-07	0.206849	4.95833e-05	0.105456	0.0159383	0.0604275	4.73077e-26	0.467868	0	0.429452	9.72234e-45
	CD8B	0.280631	0.000464147	0.171807	1.0694e-10	0.167176	0.000637485	0.140508	4.98404e-29	0.150492	0.000561062	0.11948	3.96132e-23	0.302414	2.25303e-12	0.247208	1.04903e-44
T cell(general)	CD3D	0.387283	7.59399e-07	0.207565	1.19322e-10	0.278826	8.76348e-09	0.225678	8.31792e-28	0.211042	1.21241e-06	0.177884	2.1165e-22	0.555374	4.32486e-43	0.533771	1.18688e-40
	CD3E	0.357334	6.68184e-06	0.194432	1.24607e-07	0.27148	2.18282e-08	0.213752	1.05179e-22	0.188812	1.45939e-05	0.145179	4.13248e-21	0.598282	2.06304e-51	0.582326	1.75132e-39
	CD2	0.361006	5.30221e-06	0.171184	3.65471e-06	0.271053	2.29998e-08	0.221836	1.00899e-16	0.212783	9.86247e-07	0.178191	8.74676e-20	0.596655	4.49859e-51	0.582145	7.20365e-38
B cell	CD19	0.0852817	0.294576	-0.0133152	0.000193531	0.113381	0.020875	0.0770295	4.5301e-16	0.0836422	0.0561634	0.0443469	1.3284e-18	0.377093	7.0021e-19	0.3265	1.48255e-36
	CD79A	0.0615531	0.449743	-0.0162357	0.000234338	0.229776	2.39288e-06	0.186166	5.32395e-13	0.045807	0.296205	0.00701882	1.63635e-18	0.168472	0.000120466	0.157978	6.2757e-35
Monocyte	CD86	0.379793	1.55561e-06	0.158146	0.00043275	0.403906	0	0.357426	5.72753e-13	0.434139	0	0.407542	5.69548e-16	0.286251	4.24176e-11	0.230782	4.84237e-29
	CD115(CSF1R)	0.372472	2.53047e-06	0.144424	0.000500291	0.354412	1.35624e-13	0.324542	7.2992e-13	0.409886	0	0.382652	2.41648e-15	0.0818843	0.0630891	-0.00871441	1.84707e-28
TAM	CCL2	0.61695	0	0.515107	0.00105002	0.558006	0	0.521409	5.06624e-12	0.435007	0	0.419582	7.21678e-13	0.403865	0	0.372221	6.12209e-25
	CD68	0.457655	4.08239e-09	0.239417	0.00201106	0.277224	1.07168e-08	0.2382	4.29592e-11	0.236891	4.74263e-08	0.193579	1.75116e-12	0.319784	1.32271e-13	0.28601	8.65689e-25
	IL10	0.475432	5.29477e-10	0.296594	0.00263363	0.338134	1.47238e-12	0.305547	9.58659e-11	0.252004	5.27389e-09	0.20197	4.46277e-11	0.323979	4.48824e-14	0.297416	4.23221e-24
M1 Macrophage	INOS(NOS2)	0.189585	0.0190417	0.261661	0.00286377	-0.117546	0.0166332	-0.155952	7.98779e-10	0.0435386	0.320794	0.0663615	1.18756e-08	0.0158234	0.719814	0.00823817	5.2936e-23
	IRF5	0.32687	4.10786e-05	0.0436144	0.00483647	0.210201	1.6488e-05	0.182445	1.24308e-09	0.0101556	0.816883	0.000886706	1.85714e-08	0.28232	7.94229e-11	0.231024	7.14384e-23
	COX2(PTGS2)	0.433179	3.12934e-08	0.313263	0.0107953	0.179951	0.000233872	0.174631	3.47452e-08	-0.0536192	0.221251	-0.0354716	3.38898e-08	0.263619	1.18952e-09	0.228466	1.23098e-22
M2 Macrophage	CD163	0.658133	0	0.564745	0.011342	0.287606	2.84372e-09	0.239039	1.00791e-07	0.425967	0	0.394645	3.27775e-07	0.418927	2.40582e-23	0.415592	2.19653e-21
	VSIG4	0.538334	0	0.383834	0.0149414	0.436707	0	0.400962	2.09157e-07	0.449984	0	0.426163	5.90298e-07	0.140017	0.00144297	0.0880029	1.22711e-19
	MS4A4A	0.559634	0	0.433143	0.0196441	0.443414	0	0.409077	2.51848e-06	0.477099	4.98749e-31	0.451229	1.87053e-06	0.253749	5.70477e-09	0.250224	3.72888e-17
Neutrophils	CD66b(CEACAM8)	-0.0297033	0.715502	-0.0857124	0.0218688	-0.0126052	0.797933	-0.0193539	2.73711e-06	0.0290986	0.507092	0.0323707	2.42896e-06	0.0136221	0.757552	0.00102549	3.04194e-16
	CD11b(ITGAM)	0.462999	2.54458e-09	0.255026	0.0228049	0.338339	1.92861e-12	0.308923	9.15043e-06	0.267507	6.17582e-10	0.250179	6.3279e-06	0.205166	2.74685e-06	0.129096	6.6519e-15
	CCR7	0.340048	1.91443e-05	0.195768	0.0395606	0.256923	1.1115e-07	0.204478	9.32858e-06	0.167953	0.000115496	0.132686	1.53337e-05	0.409132	3.04753e-22	0.398446	2.457e-13
Natural killer cell	KIR2DL1	0.0287004	0.724714	-0.0203512	0.044699	0.118236	0.0159589	0.0949783	1.30753e-05	0.0327653	0.45506	0.0140052	1.60878e-05	0.141726	0.00124706	0.146239	1.44211e-12
	KIR2DL3	-0.00982159	0.904093	-0.0704267	0.0454906	0.0108488	0.825602	-0.0109647	1.98439e-05	0.0677787	0.121953	0.048741	5.08432e-05	0.275098	2.05831e-10	0.270851	3.21849e-11
	KIR2DL4	0.152194	0.0603739	0.0716284	0.064932	0.0355943	0.469586	-0.0126047	2.53493e-05	0.00850429	0.846303	-0.0360981	7.05982e-05	0.228243	1.59311e-07	0.226925	1.88701e-10
	KIR3DL1	0.0320189	0.694389	0.0154287	0.0653117	0.0324765	0.509398	0.000748691	2.71479e-05	0.00977355	0.823715	-0.0193961	7.26901e-05	0.164146	0.000180347	0.167952	1.75466e-09
	KIR3DL2	0.107609	0.185511	0.0927259	0.0662898	0.0687385	0.162191	0.0161047	6.07054e-05	0.10372	0.0177669	0.0759664	0.000558979	0.165823	0.000154413	0.159866	5.91677e-09
	KIR3DL3	0.0233956	0.774072	-0.0193052	0.0922228	-0.0770688	0.116973	-0.0770028	0.000268229	-0.0345345	0.431068	-0.0486606	0.000913676	0.00805713	0.855126	0.0108204	8.51553e-09
	KIR2DS4	0.179529	0.0263842	0.126325	0.0953545	0.0378733	0.441605	0.00265206	0.00035684	0.0625916	0.153285	0.034996	0.000993067	0.218132	5.63363e-07	0.206901	2.94243e-08
Dendritic cell	HLA-DPB1	0.367409	3.51961e-06	0.215745	0.103903	0.396908	0	0.344824	0.00063842	0.346923	3.8733e-16	0.315966	0.00124151	0.576804	0	0.559076	4.35486e-08
	HLA-DQB1	0.296657	0.000209227	0.135888	0.113352	0.274705	1.46699e-08	0.225472	0.00107398	0.276529	1.5432e-10	0.253479	0.00255276	0.473976	0	0.446413	2.67855e-07
	HLA-DRA	0.424631	6.11967e-08	0.252931	0.126785	0.269736	2.70054e-08	0.214524	0.00157256	0.260555	1.73816e-09	0.222892	0.00319135	0.563845	0	0.542121	3.27415e-07
	HLA-DPA1	0.299629	0.000179587	0.157362	0.141304	0.314229	7.38018e-11	0.262811	0.00223903	0.278279	1.17244e-10	0.245664	0.00627741	0.569549	0	0.552072	3.37077e-07
	BDCA-1(CD1C)	0.275683	0.000562396	0.0747012	0.189345	0.30576	1.97813e-10	0.278612	0.00232931	0.14654	0.000784602	0.102199	0.00787774	0.290728	1.65015e-11	0.262176	4.44458e-07
	BDCA-4(NRP1)	0.584151	0	0.51624	0.211671	0.497036	0	0.474786	0.00282231	0.340954	1.43632e-15	0.310853	0.00797894	0.425737	0	0.447705	5.33433e-07
	CD11c(ITGAX)	0.110953	0.171954	-0.13109	0.281164	0.323586	1.86919e-11	0.269359	0.00341208	0.387049	0	0.346714	0.0233872	0.242627	2.64217e-08	0.182305	9.16767e-07
Th1	T-bet(TBX21)	-0.146287	0.0711756	-0.157926	0.319308	0.203985	2.93719e-05	0.153005	0.00614465	0.161646	0.000208285	0.123054	0.027551	0.432222	6.69038e-25	0.430635	5.08797e-06
	STAT4	0.241687	0.00267829	0.0636302	0.3385	0.204699	2.75094e-05	0.156552	0.00730344	0.373802	0	0.353996	0.0329114	0.203616	3.1165e-06	0.179613	1.81676e-05
	STAT1	0.0272305	0.738012	0.0300853	0.370879	-0.0498788	0.310601	-0.0700136	0.00750209	-0.0260867	0.551933	-0.0918625	0.0416766	0.492445	0	0.480959	2.44318e-05
	TGFb(TGFB1)	0.0804906	0.322636	0.052071	0.3801	0.0652022	0.184948	0.0262228	0.0103129	0.0580774	0.185221	0.0132647	0.0923436	0.261398	1.65426e-09	0.232688	6.09818e-05
	TGFb(TGFB1)	0.141768	0.0804739	-0.0770426	0.385637	0.142887	0.00356041	0.0870992	0.0115673	0.0692278	0.114159	0.0561803	0.141603	0.0563123	0.201503	0.0152039	6.41484e-05
Th2	GATA3	0.214733	0.00768766	0.17609	0.393019	0.388072	3.2653e-17	0.358965	0.0127126	0.182817	2.64174e-05	0.149033	0.170491	0.451586	2.70898e-27	0.440423	7.85469e-05
	STAT6	0.376838	1.89575e-06	0.139535	0.405535	-0.0151524	0.758164	-0.0338797	0.0647327	-0.197522	5.68726e-06	-0.212981	0.180844	0.450842	0	0.427293	0.000225505
	STAT5A	0.413407	1.43626e-07	0.276993	0.413479	0.195441	6.31867e-05	0.16183	0.0904064	0.197182	5.90503e-06	0.181606	0.213517	0.369073	0	0.316306	0.000450444
	IL13	-0.111874	0.16858	-0.0330983	0.446778	0.121326	0.013388	0.150042	0.134426	0.218327	4.72561e-07	0.193114	0.28058	-0.0211305	0.632023	0.00341252	0.000526967
Tfh	BCL6	0.0112815	0.889807	-0.0424406	0.460091	0.361333	3.99057e-14	0.330228	0.134561	-0.244356	1.55429e-08	-0.227776	0.281374	-0.204213	3.06008e-06	-0.191726	0.00134527
	IL21	-0.0568616	0.485092	-0.0655298	0.545644	0.0347042	0.480773	-0.00351755	0.173771	0.0107324	0.806747	-0.0174813	0.326276	0.0592345	0.179121	0.0617789	0.00470013
Th17	STAT3	0.322514	5.24886e-05	0.293481	0.549558	0.162538	0.000902074	0.137599	0.398604	-0.260458	1.76312e-09	-0.291279	0.424338	0.384608	0	0.361962	0.0545152
	IL17A	-0.0198068	0.807997	-0.0823891	0.612817	-0.198637	4.60099e-05	-0.217257	0.51081	-0.0871855	0.046484	-0.0993537	0.432427	0.0356815	0.418619	0.0253848	0.177518
Treg	FOXP3	0.182592	0.024003	0.0755732	0.622419	0.1879	0.000121026	0.131624	0.61082	0.180907	3.31202e-05	0.135733	0.438628	0.0046143	0.916722	0.0190577	0.579833
	CCR8	0.305365	0.000123903	0.217182	0.701007	0.193724	7.11988e-05	0.167355	0.707236	0.106606	0.014819	0.0618909	0.473758	0.168047	0.000125385	0.18177	0.677697
	STAT5B	-0.2106	0.00908248	-0.143067	0.727095	0.152343	0.00187562	0.129585	0.754653	0.176208	5.30585e-05	0.147995	0.667797	-0.254433	5.17927e-09	-0.194681	0.740225
	TGFb(TGFB1)	0.475138	8.24481e-10	0.309388	0.813397	0.552943	0	0.531589	0.806776	0.171027	8.79949e-05	0.119672	0.698907	0.281987	8.37165e-11	0.222286	0.813467
T cell exhaustion	PD-1(PDCD1)	0.193693	0.0165634	0.107383	0.822826	0.170112	0.00050934	0.127888	0.831513	0.19164	1.03899e-05	0.155026	0.756656	0.497468	1.29693e-33	0.476461	0.849286
	CTLA4	0.259413	0.00120344	0.112812	0.850638	0.102549	0.0368091	0.0434825	0.945584	0.249351	8.66672e-09	0.21067	0.769147	0.382475	2.02315e-19	0.346178	0.857432
	TIM-3(HAVCR2)	0.332425	2.98946e-05	0.0735505	0.857982	0.394098	0	0.359427	0.958959	0.412944	0	0.381712	0.876592	0.309434	8.55346e-13	0.259515	0.940681
	GZMB	0.364769	3.55769e-06	0.199152	0.877271	0.19341	7.54547e-05	0.137142	0.988409	0.140011	0.00134122	0.096192	0.984348	0.516772	1.42655e-36	0.523096	0.982159

## Sheet: xiushi
D	S	cor	p value	cor	p value	cor	p value	cor	p value	cor	p value	cor	p value	cor	p value	cor	p value
B cell	CD19	0.0852817	0.294576	-0.0133152	***	0.113381	*	0.0770295	***	0.0836422	0.0561634	0.0443469	***	0.377093	***	0.3265	***
B cell	CD79A	0.0615531	0.449743	-0.0162357	***	0.229776	***	0.186166	***	0.045807	0.296205	0.00701882	***	0.168472	***	0.157978	***
CD8+ T cell	CD8A	0.173301	*	0.0515651	***	0.246718	***	0.206849	***	0.105456	*	0.0604275	***	0.467868	***	0.429452	***
CD8+ T cell	CD8B	0.280631	***	0.171807	***	0.167176	**	0.140508	***	0.150492	**	0.11948	***	0.302414	***	0.247208	***
Dendritic cell	BDCA-1(CD1C)	0.275683	**	0.0747012	0.189345	0.30576	***	0.278612	**	0.14654	**	0.102199	*	0.290728	***	0.262176	***
Dendritic cell	BDCA-4(NRP1)	0.584151	***	0.51624	0.211671	0.497036	***	0.474786	**	0.340954	***	0.310853	*	0.425737	***	0.447705	***
Dendritic cell	CD11c(ITGAX)	0.110953	0.171954	-0.13109	0.281164	0.323586	***	0.269359	**	0.387049	***	0.346714	*	0.242627	***	0.182305	***
Dendritic cell	HLA-DPA1	0.299629	***	0.157362	0.141304	0.314229	***	0.262811	**	0.278279	***	0.245664	*	0.569549	***	0.552072	***
Dendritic cell	HLA-DPB1	0.367409	***	0.215745	0.103903	0.396908	***	0.344824	**	0.346923	***	0.315966	**	0.576804	***	0.559076	***
Dendritic cell	HLA-DQB1	0.296657	***	0.135888	0.113352	0.274705	***	0.225472	**	0.276529	***	0.253479	**	0.473976	***	0.446413	***
Dendritic cell	HLA-DRA	0.424631	***	0.252931	0.126785	0.269736	***	0.214524	**	0.260555	***	0.222892	**	0.563845	***	0.542121	***
M1 Macrophage	COX2(PTGS2)	0.433179	***	0.313263	*	0.179951	***	0.174631	***	-0.0536192	0.221251	-0.0354716	***	0.263619	***	0.228466	***
M1 Macrophage	INOS(NOS2)	0.189585	*	0.261661	**	-0.117546	*	-0.155952	***	0.0435386	0.320794	0.0663615	***	0.0158234	0.719814	0.00823817	***
M1 Macrophage	IRF5	0.32687	***	0.0436144	**	0.210201	***	0.182445	***	0.0101556	0.816883	0.000886706	***	0.28232	***	0.231024	***
M2 Macrophage	CD163	0.658133	***	0.564745	*	0.287606	***	0.239039	***	0.425967	***	0.394645	***	0.418927	***	0.415592	***
M2 Macrophage	MS4A4A	0.559634	***	0.433143	*	0.443414	***	0.409077	***	0.477099	***	0.451229	***	0.253749	***	0.250224	***
M2 Macrophage	VSIG4	0.538334	***	0.383834	*	0.436707	***	0.400962	***	0.449984	***	0.426163	***	0.140017	**	0.0880029	***
Monocyte	CD115(CSF1R)	0.372472	***	0.144424	**	0.354412	***	0.324542	***	0.409886	***	0.382652	***	0.0818843	0.0630891	-0.00871441	***
Monocyte	CD86	0.379793	***	0.158146	***	0.403906	***	0.357426	***	0.434139	***	0.407542	***	0.286251	***	0.230782	***
Natural killer cell	KIR2DL1	0.0287004	0.724714	-0.0203512	*	0.118236	*	0.0949783	***	0.0327653	0.45506	0.0140052	***	0.141726	**	0.146239	***
Natural killer cell	KIR2DL3	-0.00982159	0.904093	-0.0704267	*	0.0108488	0.825602	-0.0109647	***	0.0677787	0.121953	0.048741	***	0.275098	***	0.270851	***
Natural killer cell	KIR2DL4	0.152194	0.0603739	0.0716284	0.064932	0.0355943	0.469586	-0.0126047	***	0.00850429	0.846303	-0.0360981	***	0.228243	***	0.226925	***
Natural killer cell	KIR2DS4	0.179529	*	0.126325	0.0953545	0.0378733	0.441605	0.00265206	***	0.0625916	0.153285	0.034996	**	0.218132	***	0.206901	***
Natural killer cell	KIR3DL1	0.0320189	0.694389	0.0154287	0.0653117	0.0324765	0.509398	0.000748691	***	0.00977355	0.823715	-0.0193961	***	0.164146	***	0.167952	***
Natural killer cell	KIR3DL2	0.107609	0.185511	0.0927259	0.0662898	0.0687385	0.162191	0.0161047	***	0.10372	*	0.0759664	**	0.165823	***	0.159866	***
Natural killer cell	KIR3DL3	0.0233956	0.774072	-0.0193052	0.0922228	-0.0770688	0.116973	-0.0770028	***	-0.0345345	0.431068	-0.0486606	**	0.00805713	0.855126	0.0108204	***
Neutrophils	CCR7	0.340048	***	0.195768	*	0.256923	***	0.204478	***	0.167953	***	0.132686	***	0.409132	***	0.398446	***
Neutrophils	CD11b(ITGAM)	0.462999	***	0.255026	*	0.338339	***	0.308923	***	0.267507	***	0.250179	***	0.205166	***	0.129096	***
Neutrophils	CD66b(CEACAM8)	-0.0297033	0.715502	-0.0857124	*	-0.0126052	0.797933	-0.0193539	***	0.0290986	0.507092	0.0323707	***	0.0136221	0.757552	0.00102549	***
T cell exhaustion	CTLA4	0.259413	**	0.112812	0.850638	0.102549	*	0.0434825	0.945584	0.249351	***	0.21067	0.769147	0.382475	***	0.346178	0.857432
T cell exhaustion	GZMB	0.364769	***	0.199152	0.877271	0.19341	***	0.137142	0.988409	0.140011	**	0.096192	0.984348	0.516772	***	0.523096	0.982159
T cell exhaustion	PD-1(PDCD1)	0.193693	*	0.107383	0.822826	0.170112	**	0.127888	0.831513	0.19164	***	0.155026	0.756656	0.497468	***	0.476461	0.849286
T cell exhaustion	TIM-3(HAVCR2)	0.332425	***	0.0735505	0.857982	0.394098	***	0.359427	0.958959	0.412944	***	0.381712	0.876592	0.309434	***	0.259515	0.940681
T cell(general)	CD2	0.361006	***	0.171184	***	0.271053	***	0.221836	***	0.212783	***	0.178191	***	0.596655	***	0.582145	***
T cell(general)	CD3D	0.387283	***	0.207565	***	0.278826	***	0.225678	***	0.211042	***	0.177884	***	0.555374	***	0.533771	***
T cell(general)	CD3E	0.357334	***	0.194432	***	0.27148	***	0.213752	***	0.188812	***	0.145179	***	0.598282	***	0.582326	***
TAM	CCL2	0.61695	***	0.515107	**	0.558006	***	0.521409	***	0.435007	***	0.419582	***	0.403865	***	0.372221	***
TAM	CD68	0.457655	***	0.239417	**	0.277224	***	0.2382	***	0.236891	***	0.193579	***	0.319784	***	0.28601	***
TAM	IL10	0.475432	***	0.296594	**	0.338134	***	0.305547	***	0.252004	***	0.20197	***	0.323979	***	0.297416	***
Tfh	BCL6	0.0112815	0.889807	-0.0424406	0.460091	0.361333	***	0.330228	0.134561	-0.244356	***	-0.227776	0.281374	-0.204213	***	-0.191726	**
Tfh	IL21	-0.0568616	0.485092	-0.0655298	0.545644	0.0347042	0.480773	-0.00351755	0.173771	0.0107324	0.806747	-0.0174813	0.326276	0.0592345	0.179121	0.0617789	**
Th1	STAT1	0.0272305	0.738012	0.0300853	0.370879	-0.0498788	0.310601	-0.0700136	*	-0.0260867	0.551933	-0.0918625	*	0.492445	***	0.480959	***
Th1	STAT4	0.241687	**	0.0636302	0.3385	0.204699	***	0.156552	*	0.373802	***	0.353996	*	0.203616	***	0.179613	***
Th1	T-bet(TBX21)	-0.146287	0.0711756	-0.157926	0.319308	0.203985	***	0.153005	*	0.161646	***	0.123054	*	0.432222	***	0.430635	***
Th1	TGFb(TGFB1)	0.0804906	0.322636	0.052071	0.3801	0.0652022	0.184948	0.0262228	*	0.0580774	0.185221	0.0132647	0.0923436	0.261398	***	0.232688	***
Th1	TGFb(TGFB1)	0.141768	0.0804739	-0.0770426	0.385637	0.142887	**	0.0870992	*	0.0692278	0.114159	0.0561803	0.141603	0.0563123	0.201503	0.0152039	***
Th17	IL17A	-0.0198068	0.807997	-0.0823891	0.612817	-0.198637	***	-0.217257	0.51081	-0.0871855	*	-0.0993537	0.432427	0.0356815	0.418619	0.0253848	0.177518
Th17	STAT3	0.322514	***	0.293481	0.549558	0.162538	**	0.137599	0.398604	-0.260458	***	-0.291279	0.424338	0.384608	***	0.361962	0.0545152
Th2	GATA3	0.214733	*	0.17609	0.393019	0.388072	***	0.358965	*	0.182817	***	0.149033	0.170491	0.451586	***	0.440423	***
Th2	IL13	-0.111874	0.16858	-0.0330983	0.446778	0.121326	*	0.150042	0.134426	0.218327	***	0.193114	0.28058	-0.0211305	0.632023	0.00341252	**
Th2	STAT5A	0.413407	***	0.276993	0.413479	0.195441	***	0.16183	0.0904064	0.197182	***	0.181606	0.213517	0.369073	***	0.316306	***
Th2	STAT6	0.376838	***	0.139535	0.405535	-0.0151524	0.758164	-0.0338797	0.0647327	-0.197522	***	-0.212981	0.180844	0.450842	***	0.427293	***
Treg	CCR8	0.305365	***	0.217182	0.701007	0.193724	***	0.167355	0.707236	0.106606	*	0.0618909	0.473758	0.168047	***	0.18177	0.677697
Treg	FOXP3	0.182592	*	0.0755732	0.622419	0.1879	***	0.131624	0.61082	0.180907	***	0.135733	0.438628	0.0046143	0.916722	0.0190577	0.579833
Treg	STAT5B	-0.2106	*	-0.143067	0.727095	0.152343	**	0.129585	0.754653	0.176208	***	0.147995	0.667797	-0.254433	***	-0.194681	0.740225
Treg	TGFb(TGFB1)	0.475138	***	0.309388	0.813397	0.552943	***	0.531589	0.806776	0.171027	***	0.119672	0.698907	0.281987	***	0.222286	0.813467

## Sheet: final
Description	Signature	GBM				STAD				HNSC				LGG
		none		Purity		none		Purity		none		Purity		none		Purity
		cor	p value	cor	p value	cor	p value	cor	p value	cor	p value	cor	p value	cor	p value	cor	p value
CD8+ T cell	CD8A	0.093	0.251	-0.009	0.915	0.265	***	0.234	***	0.142	**	0.118	**	0.474	***	0.438	***
	CD8B	0.168	0.038	0.069	0.42	0.18	***	0.16	**	0.177	***	0.16	***	0.291	***	0.236	***
T cell(general)	CD2	0.273	***	0.092	0.258	0.268	***	0.231	***	0.249	***	0.233	***	0.591	***	0.577	***
	CD3D	0.275	***	0.088	0.308	0.252	***	0.21	***	0.217	***	0.201	***	0.555	***	0.535	***
	CD3E	0.266	***	0.121	0.16	0.249	***	0.2	***	0.231	***	0.208	***	0.594	***	0.578	***
B cell	CD19	0.043	0.6	-0.026	0.76	0.109	*	0.08	0.121	0.129	**	0.107	*	0.359	***	0.309	***
	CD79A	-0.037	0.654	-0.087	0.313	0.204	***	0.163	**	0.1	*	0.079	0.0785	0.121	**	0.111	*
Monocyte	CD115(CSF1R)	0.359	***	0.166	0.0525	0.427	***	0.402	***	0.477	***	0.468	***	0.057	0.197	-0.033	0.47
	CD86	0.313	***	0.111	0.198	0.423	***	0.386	***	0.475	***	0.465	***	0.255	***	0.197	***
TAM	CCL2	0.579	***	0.49	***	0.539	***	0.503	***	0.47	***	0.465	***	0.378	***	0.345	***
	CD68	0.406	***	0.21	*	0.281	***	0.245	***	0.288	***	0.264	***	0.29	***	0.255	***
	IL10	0.397	***	0.214	*	0.376	***	0.353	***	0.305	***	0.279	***	0.304	***	0.279	***
M1 Macrophage	COX2(PTGS2)	0.421	***	0.33	***	0.17	***	0.168	**	0.001	0.991	0.019	0.667	0.257	***	0.226	***
	INOS(NOS2)	0.185	*	0.266	**	-0.109	*	-0.14	**	0.144	**	0.163	***	-0.01	0.816	-0.014	0.764
	IRF5	0.232	**	-0.005	0.954	0.199	***	0.182	***	0.089	*	0.088	0.0515	0.235	***	0.182	***
M2 Macrophage	CD163	0.639	***	0.556	***	0.358	***	0.318	***	0.483	***	0.465	***	0.41	***	0.406	***
	MS4A4A	0.498	***	0.38	***	0.475	***	0.449	***	0.515	***	0.501	***	0.225	***	0.222	***
	VSIG4	0.47	***	0.316	***	0.487	***	0.46	***	0.509	***	0.496	***	0.112	*	0.059	0.2
Neutrophils	CCR7	0.275	***	0.149	*	0.265	***	0.227	***	0.23	***	0.218	***	0.401	***	0.394	***
	CD11b(ITGAM)	0.447	***	0.279	***	0.395	***	0.378	***	0.35	***	0.342	***	0.199	***	0.13	**
	CD66b(CEACAM8)	-0.049	0.549	-0.086	0.315	-0.01	0.835	-0.008	0.87	0.048	0.273	0.052	0.246	0.005	0.916	-0.008	0.864
Natural killer cell	KIR2DL1	-0.007	0.929	-0.037	0.668	0.142	**	0.129	*	0.049	0.265	0.044	0.326	0.15	***	0.154	***
	KIR2DL3	-0.02	0.803	-0.083	0.335	0.009	0.849	-0.008	0.872	0.101	*	0.089	*	0.276	***	0.275	***
	KIR2DL4	0.14	*	0.072	0.401	0.027	0.587	-0.012	0.81	0.036	0.41	0.014	0.76	0.214	***	0.215	***
	KIR2DS4	0.174	*	0.136	0.112	0.038	0.435	0.004	0.943	0.069	0.113	0.06	0.183	0.219	***	0.21	***
	KIR3DL1	0.036	0.656	0.023	0.793	0.142	**	0.129	*	0.047	0.287	0.031	0.496	0.166	***	0.169	***
	KIR3DL2	0.115	0.158	0.115	0.18	0.094	0.0568	0.052	0.313	0.154	***	0.137	**	0.171	***	0.167	***
	KIR3DL3	0.034	0.675	-0.007	0.935	-0.076	0.121	-0.07	0.171	-0.026	0.556	-0.032	0.485	0.004	0.934	0.006	0.899
Dendritic cell	BDCA-1(CD1C)	0.211	**	0.02	0.817	0.298	***	0.278	***	0.203	***	0.178	***	0.262	***	0.235	***
	BDCA-4(NRP1)	0.551	***	0.507	***	0.505	***	0.487	***	0.456	***	0.443	***	0.411	***	0.436	***
	CD11c(ITGAX)	0.07	0.388	-0.124	0.147	0.358	***	0.319	***	0.449	***	0.431	***	0.212	***	0.148	**
	HLA-DPA1	0.223	**	0.1	0.141304	0.315	***	0.274	***	0.323	***	0.307	***	0.551	***	0.534	***
	HLA-DPB1	0.316	***	0.175	*	0.349	***	0.307	***	0.371	***	0.354	***	0.564	***	0.546	***
	HLA-DQB1	0.241	**	0.102	0.234	0.26	***	0.221	***	0.309	***	0.298	***	0.467	***	0.441	***
	HLA-DRA	0.339	***	0.167	*	0.271	***	0.231	***	0.304	***	0.286	***	0.547	***	0.526	***
Th1	STAT1	-0.052	0.521	-0.008	0.922	0.027	0.576	0.016	0.756	0.048	0.27	0.007	0.868	0.453	***	0.45	***
	STAT4	0.166	*	0.023	0.789	0.216	***	0.181	***	0.42	***	0.413	***	0.204	***	0.188	***
	T-bet(TBX21)	-0.173	*	-0.172	*	0.219	***	0.185	***	0.202	***	0.181	***	0.417	***	0.419	***
	INF-γ(IFNG)	0.059	0.467	0.037	0.664	0.084	0.0879	0.059	0.252	0.066	0.133	0.037	0.416	0.264	***	0.238	***
	TNFα(TNF)	0.064	0.432	-0.125	0.147	0.125	*	0.076	0.141	0.111	*	0.115	*	0.032	0.464	-0.005	0.915
Th2	GATA3	0.19	*	0.166	0.0522	0.362	***	0.338	*	0.212	***	0.195	***	0.442	***	0.433	***
	IL13	-0.175	*	-0.076	0.379	0.125	*	0.164	**	0.236	***	0.219	***	-0.042	0.339	-0.017	0.716
	STAT5A	0.307	***	0.203	*	0.226	***	0.206	***	0.25	***	0.247	***	0.326	***	0.269	***
	STAT6	0.329	***	0.142	0.0981	-0.022	0.655	-0.035	0.5	0.005	0.913	0.016	0.722	0.424	***	0.395	***
Tfh	BCL6	-0.01	0.904	-0.024	0.783	0.355	***	0.332	***	-0.024	0.579	-0.006	0.899	-0.232	***	-0.217	***
	IL21	-0.052	0.524	-0.068	0.431	0.083	0.0903	0.055	0.286	0.091	*	0.066	0.143	0.061	0.166	0.061	0.18
Th17	IL17A	-0.031	0.704	-0.092	0.284	-0.223	***	-0.235	***	-0.052	0.24	-0.053	0.24	0.041	0.352	0.031	0.5
	STAT3	0.196	*	0.233	**	0.153	**	0.142	**	-0.02	0.654	-0.024	0.601	0.312	***	0.302	***
Treg	CCR8	0.267	***	0.193	*	0.259	***	0.247	***	0.251	***	0.229	***	0.177	***	0.19	***
	FOXP3	0.141	0.0813	0.081	0.347	0.212	***	0.167	**	0.284	***	0.263	***	-0.01	0.829	0.009	0.848
	STAT5B	-0.226	**	-0.132	0.124	0.191	***	0.175	***	0.325	***	0.316	***	-0.23	***	-0.171	***
	TGFb(TGFB1)	0.411	***	0.268	**	0.543	***	0.524	***	0.209	***	0.177	***	0.232	***	0.17	***
T cell exhaustion	CTLA4	0.218	**	0.088	0.305	0.134	**	0.094	0.0678	0.288	***	0.268	***	0.352	***	0.318	***
	GZMB	0.292	***	0.144	0.937	0.191	***	0.141	**	0.143	**	0.115	*	0.515	***	0.525	***
	PD-1(PDCD1)	0.106	0.194	0.046	0.59	0.198	***	0.17	***	0.228	***	0.211	***	0.484	***	0.461	***
	TIM-3(HAVCR2)	0.243	**	-0.008	0.929	0.422	***	0.398	***	0.46	***	0.444	***	0.278	***	0.226	***
	LAG3	-0.171	*	-0.129	0.134	0.188	***	0.155	**	0.231	***	0.214	***	0.16	***	0.177	***
